# Supplementary material for: Probabilistic models of genetic variation in structured populations applied to global human studies
Source: Bioinformatics. 2015 Nov 6;32(5):713–21. doi: 10.1093/bioinformatics/btv641 (PMC4795615; doi:10.1093/bioinformatics/btv641)
Supplement: Supplementary Data [file btv641_supplementary_data.zip]

Archive with 3 entries (3 files):
- tgp_top_5000_snps.txt
- btv641_supplementary.pdf
- hgdp_top_5000_snps.txt
