# Supplementary material for: Probabilistic models of genetic variation in structured populations applied to global human studies
Source: Bioinformatics. 2015 Nov 6;32(5):713–21. doi: 10.1093/bioinformatics/btv641 (PMC4795615; doi:10.1093/bioinformatics/btv641)
Supplement: Supplementary Data [file btv641_supplementary_data.zip › tgp_top_5000_snps.txt]

rsid	chr	position	deviance
rs1426654	15	48426483	3129.7603127562
rs3827760	2	109513600	2395.27352794244
rs922452	2	109543882	2338.37574755177
rs4924967	17	19172195	1975.16427132802
rs4924987	17	19247074	1949.03454596343
rs260687	2	109578854	1925.18170483626
rs7209202	17	58532238	1890.66774317908
rs7211872	17	58550724	1890.66774317908
rs67929453	3	139109824	1890.57443490947
rs260643	2	109539652	1850.71145553741
rs260707	2	109574149	1838.37405723204
rs1545071	18	67695504	1821.35462630809
rs12729599	1	1323077	1812.9076726997
rs12347078	9	344507	1811.16004416901
rs12142199	1	1249186	1779.27872315593
rs12953952	18	67737926	1750.15259280046
rs9467091	6	10651771	1746.7502819119
rs7165971	15	55921012	1736.82933209495
rs6132532	20	2315542	1730.64258837764
rs959071	17	19142225	1729.17644539663
rs10962599	9	16795285	1726.24096922818
rs967377	20	53222216	1724.93151030818
rs4891381	18	67595448	1723.79133844772
rs2255243	15	63988356	1713.98306092752
rs73889254	22	46762213	1711.40259956696
rs4918664	10	94921064	1700.63759791889
rs2759281	1	204866364	1691.03122907218
rs12065033	1	173579033	1682.53818095125
rs9796793	16	30495651	1681.27648920305
rs1240708	1	1335789	1675.47836565377
rs2615876	10	117665859	1670.52758055677
rs2823882	21	17934418	1669.31530979897
rs8097206	18	38024930	1663.29181633961
rs8071181	17	58508581	1662.44385473213
rs1075389	15	64174176	1661.21278815174
rs6875659	5	175158652	1657.53954036917
rs7171940	15	64170985	1654.00689443962
rs2148359	9	7385507	1652.16007146359
rs7531501	1	234338302	1648.15129962567
rs57742857	15	93567351	1645.21026689812
rs931564	17	58631701	1636.85648705285
rs4738296	8	73857538	1632.69558231103
rs4402785	2	104766350	1631.32703804077
rs12988506	2	33162853	1630.14480596663
rs9410664	9	91196827	1625.48139711308
rs2041564	2	72453846	1623.91278288346
rs6024103	20	54034600	1623.40908300016
rs6583859	10	94893472	1619.78916338765
rs12913832	15	28365617	1611.22923772301
rs632876	2	216572451	1610.26007785399
rs7208589	17	29302049	1607.71243784124
rs873927	1	1366829	1607.70596052655
rs9308872	2	104734790	1606.03222507671
rs12059068	1	173596272	1599.33687667764
rs35242196	1	1333597	1598.32679546682
rs12643176	4	38253287	1598.25961709743
rs4849157	2	113922896	1597.44302293003
rs61691136	16	86082531	1592.97325192808
rs7178111	15	64075510	1590.59494572409
rs1891227	20	2097687	1589.89101699897
rs9571407	13	34886038	1589.55226269196
rs58157647	2	82489823	1587.4551858367
rs4984295	15	63792022	1582.06084889401
rs13266020	8	82073832	1579.59242477303
rs10791454	11	101137004	1578.98967892557
rs12619466	2	173150971	1577.4960383064
rs10162516	14	32328697	1575.1049689606
rs9571492	13	34924202	1574.66844437571
rs2739804	15	25494500	1573.91754037307
rs1800414	15	28197036	1570.47729369966
rs10868791	9	91154125	1569.1882908761
rs1197089	17	58613190	1568.63256249453
rs9444130	6	84716595	1561.36249869791
rs7875199	9	21936380	1561.06952911957
rs12476238	2	108940335	1560.36465122585
rs79525262	17	48639366	1559.57861218503
rs35685348	15	64759278	1558.71624107261
rs2109963	2	72499724	1557.17250500751
rs7794540	7	146034095	1556.89236980651
rs58524401	7	22796466	1555.05834899892
rs532143	19	34727834	1554.36853661184
rs3911730	18	67871342	1553.76495729373
rs13022398	2	216577566	1542.69734870352
rs933717	16	87415249	1542.10430342232
rs4555927	6	153927487	1538.77425396586
rs3935974	6	153924565	1535.90982644446
rs7712091	5	59823790	1533.98751514025
rs2598202	7	131834857	1533.59959472614
rs13010313	2	145721523	1529.69802650595
rs15817	20	30193537	1528.60176526415
rs683007	2	216567667	1527.57578778758
rs11864054	16	30846133	1523.91675098924
rs7656604	4	72547435	1519.40316179287
rs315280	7	142841958	1517.68122781827
rs6546764	2	72552934	1515.87994734211
rs13390754	2	72584120	1509.88766763884
rs4665831	2	26399744	1509.75987795896
rs4500045	8	82017931	1508.84709981368
rs12220128	10	94975010	1508.41151096121
rs2271471	12	22696844	1506.26348746064
rs10109162	8	134871787	1506.25359070679
rs7645635	3	188327554	1506.03591301673
rs9294288	6	84703066	1505.854427236
rs2739779	15	25449613	1505.08767735808
rs5757760	22	40044401	1504.2263504703
rs9501948	6	3211786	1503.04320686924
rs4132888	4	42125620	1502.51189362789
rs6023367	20	53191910	1501.69986512035
rs16938515	8	73854930	1500.68711658319
rs7011592	8	91284181	1500.40293302592
rs8136657	22	40516521	1498.06595800428
rs9960403	18	13437992	1497.80752046146
rs10933959	3	108476204	1495.20365583271
rs11972017	7	98879347	1492.50619920627
rs2892913	7	19128200	1490.98442849207
rs11175577	12	65264089	1488.87791513839
rs2899306	22	39269720	1488.58427799942
rs4704322	5	75822473	1488.32639012618
rs2962330	5	10481724	1483.19531829503
rs10844920	12	34651150	1483.19145638235
rs7768726	6	170725298	1482.88951666594
rs59351502	20	2070656	1479.73772805729
rs7919895	10	28358658	1479.57581420046
rs4259608	1	35364456	1479.42178505351
rs4920216	1	234310756	1477.89259107138
rs9910216	17	62178481	1472.87224312458
rs3846606	5	100944778	1472.23893861399
rs2791636	2	125650505	1469.75226446804
rs1408803	9	12514322	1469.67392768991
rs1582398	12	80121550	1467.2621202817
rs6008621	22	46509978	1467.23014325981
rs6920128	6	3212381	1466.68389961827
rs10059514	5	178673914	1466.67010487167
rs3760413	17	48452775	1465.88616599258
rs1834619	2	17901484	1461.12912890032
rs7753890	6	136516256	1460.45816675347
rs3211166	14	69703157	1458.80156066758
rs8103771	19	54367596	1458.51494321777
rs2303223	16	31075174	1457.42960929238
rs6058259	20	30235301	1457.30257649563
rs8075781	17	51518035	1455.21976431094
rs11778591	8	12720348	1454.98132792018
rs201113	10	11048263	1454.81209249338
rs6090449	20	62176132	1453.29557429356
rs12045522	1	234231428	1451.71824976603
rs725455	2	16660822	1451.6157930466
rs9835117	3	185721836	1451.57141633771
rs7989659	13	22619574	1450.39019600737
rs592377	6	7060901	1449.01356430274
rs11150588	16	30466797	1448.81193529935
rs1448485	15	28282740	1448.08738969567
rs2837969	21	42588376	1446.71319279081
rs9309485	2	74637856	1446.49013523155
rs10206724	2	44185344	1446.13666752345
rs12587756	14	49229966	1445.71212290921
rs12494414	3	50323171	1444.43182191263
rs1508060	2	73078672	1442.74723078459
rs2275247	1	35908450	1440.96478480503
rs1733721	10	54276542	1440.12353930027
rs12443981	16	30460054	1439.69391886013
rs17142666	7	119990156	1438.38634897951
rs12682161	8	141259273	1437.3866684195
rs12621647	2	145734945	1436.5742927968
rs16838138	4	6058700	1434.58637887905
rs17047661	1	207782888	1434.54425784078
rs9900686	17	29336336	1432.15795641373
rs2880666	4	42120508	1430.01505449479
rs10100331	8	82066657	1429.93120048576
rs6720083	2	28425480	1429.84510033635
rs1435282	8	11251704	1429.56109592616
rs7182375	15	64105629	1428.44450276765
rs6707302	2	74761421	1428.12172399412
rs6584730	10	107973383	1427.55285878984
rs7246261	19	3565356	1425.56363153587
rs13756	4	42113240	1424.17500273777
rs6746854	2	74681501	1423.45103102258
rs12629792	3	66462235	1423.18762417814
rs2461610	7	99397217	1422.38991354944
rs898487	18	73499885	1422.02743152482
rs10779162	12	85881916	1421.93749490429
rs16982439	2	16655640	1421.6285118779
rs7617596	3	71521493	1419.78832911023
rs3825663	14	90429748	1419.77362600691
rs6710083	2	192772591	1419.75453607138
rs4852879	2	72823176	1417.17415173131
rs1891473	10	16903079	1416.72539977596
rs2006820	5	120039123	1416.03560016001
rs4761109	12	85326145	1414.42587750864
rs12068752	1	15286095	1413.99984802126
rs2165084	4	154571035	1412.88438051669
rs6502581	17	17267921	1412.72953437094
rs7216352	17	4346978	1412.27310061463
rs6997563	8	139039588	1411.23406521087
rs5758756	22	42884996	1410.95389790225
rs4405491	15	52515522	1410.72300452703
rs4871207	8	122577016	1410.33064070368
rs11692396	2	60710737	1409.1463133903
rs2643103	17	58786624	1409.1196493324
rs11703137	22	36787929	1408.37166967589
rs7254885	19	4539085	1406.4894505689
rs6496747	15	91536626	1404.91483945518
rs10834614	11	25186504	1404.65038724452
rs2130109	15	94089921	1403.80969634421
rs2443783	8	109027705	1402.21745119325
rs10458206	6	7084213	1401.81210925533
rs5029224	9	140723798	1401.09296572587
rs2416186	14	49274101	1400.38315870607
rs73288874	5	134537896	1400.21997840901
rs1250223	2	216322387	1400.20743884807
rs6717408	2	104498738	1399.91753616031
rs10903036	1	25555671	1399.63232103404
rs7749306	6	10687745	1399.35402256448
rs9893478	17	58521522	1398.01596598112
rs72613607	21	32389184	1397.89167805901
rs8019850	14	57685433	1397.68692610414
rs6563609	13	38902025	1397.35134972796
rs12535578	7	55154585	1397.11677912422
rs677661	1	36133917	1396.65231990938
rs12488302	3	50341325	1395.26058801834
rs200640781	12	123672960	1394.04488937587
rs10910388	1	234362971	1392.16082321277
rs9543535	13	74710373	1391.81145660184
rs3784230	14	105679054	1391.75794806062
rs10417495	19	42416240	1391.70095851811
rs9969217	7	98891437	1390.29314191513
rs4240793	16	87388955	1389.66331457315
rs6060952	20	30382107	1389.15679628107
rs13180814	5	153512327	1389.02390973686
rs1739855	1	1233940	1387.95717148784
rs4975154	4	79904875	1387.16708069131
rs6060403	20	30221103	1387.03995182435
rs211914	20	53909965	1386.69853243923
rs3814134	9	127267688	1386.47420073158
rs760499	6	170725552	1386.33848327934
rs28823933	4	75052591	1384.7152706425
rs2463385	15	46236344	1382.93669527101
rs593461	1	35709776	1382.64045081607
rs12619554	2	17352371	1382.22911708428
rs17096735	14	98670579	1382.03312414472
rs4149436	2	108999785	1381.86534624157
rs7567833	2	3691547	1381.1688584081
rs10020814	4	84315818	1381.15198364209
rs17098211	14	32315194	1380.03338980872
rs1390779	11	91873635	1379.76317047849
rs6120719	20	30156377	1378.67465837825
rs200561	1	168822446	1378.41156966549
rs932055	12	22700387	1376.52938808002
rs9401888	6	126877522	1374.86629417906
rs9651966	12	80028737	1373.25891894268
rs6802472	3	71036993	1373.05080680585
rs2727278	17	62016703	1372.4186390755
rs11652101	17	47960259	1371.98259573273
rs12485909	3	50238375	1371.87389409021
rs7291691	22	40454068	1370.3690052973
rs3751847	16	30536671	1369.10816466634
rs11895714	2	13857844	1367.77174065923
rs12643511	4	109119978	1367.46348320825
rs7973822	12	65257319	1366.80229374992
rs6885710	5	105263702	1366.06985287953
rs6487304	12	22607818	1365.98624433224
rs9977149	21	17014199	1365.69745244411
rs201109	10	11041966	1363.38647048453
rs7618370	3	167909302	1363.18733728589
rs3742001	12	112103147	1363.12120415639
rs6556114	5	173571676	1363.02387388165
rs1230182	4	99938720	1363.02250165113
rs4269966	12	72323106	1362.23438808123
rs1025543	2	26385787	1361.68757045219
rs10882183	10	94974082	1361.57538137596
rs939875	12	65269046	1360.23837819524
rs551657	5	176233791	1360.09560002861
rs381783	6	137337095	1359.74077369565
rs6977929	7	117416676	1359.44151021904
rs1122927	17	70390850	1359.14297447052
rs13003464	2	61186828	1357.93707490613
rs4739619	8	82149337	1357.77985369029
rs12227163	12	33569517	1357.75990209146
rs10862017	12	80194134	1356.27558939337
rs16982422	2	16644133	1355.99119445312
rs678930	18	77545321	1355.7336225059
rs10741437	11	91871181	1354.97859930349
rs13061137	3	64410340	1354.97547821424
rs580174	11	120100866	1354.10477480922
rs10735227	10	50134179	1353.00159638076
rs12792119	11	11369635	1352.03984085441
rs9933843	16	30903678	1351.82232197906
rs17737709	15	26760498	1351.68950793721
rs692843	5	176255645	1351.22753857502
rs2110202	17	54482308	1350.94468857411
rs13248774	8	53291160	1350.54166203624
rs590345	2	72680708	1349.74424612508
rs4880583	10	3052040	1349.41816042009
rs377963	17	42158309	1349.31038395079
rs738445	22	46809820	1348.64346787141
rs67333567	7	55156802	1347.16426484806
rs269868	15	45392074	1347.06142755671
rs35256782	14	32300723	1346.86187451085
rs9827939	3	71035886	1346.6583134898
rs11246324	11	834744	1346.38571956658
rs6059199	20	31840410	1345.65998217816
rs6706373	2	26202279	1344.37976069788
rs12225081	11	100954990	1344.09906641899
rs62323588	4	100021870	1343.66454201677
rs585071	7	99426801	1343.28241858795
rs7588830	2	216277671	1341.76718691303
rs9895612	17	3503920	1341.72361199231
rs59626072	5	117498452	1341.08433399789
rs10743430	12	22151572	1340.94762701448
rs10805265	4	26585310	1340.23942104687
rs9385399	6	126759032	1339.47007915023
rs12926295	16	30890537	1339.30298383902
rs4262391	9	91189707	1339.01666369617
rs6494409	15	63809989	1338.7982241993
rs10932471	2	214009666	1338.11008997706
rs9375435	6	126661857	1337.07566977905
rs2770943	5	180627935	1336.87730378455
rs2637835	8	127072673	1336.45318347696
rs2507362	15	46240092	1336.00992226476
rs9927137	16	30634299	1335.81064992585
rs853577	10	119821335	1335.58135856679
rs4376933	11	78319320	1335.55354868556
rs13377474	11	78331247	1335.55354868556
rs12624507	20	56445351	1335.23528582167
rs10830848	11	91844668	1334.63124959079
rs10765529	11	91845138	1334.63124959079
rs10741435	11	91845721	1334.63124959079
rs10830849	11	91845933	1334.63124959079
rs11250117	8	10972739	1334.27503677456
rs3771749	2	74907963	1333.50119721293
rs2956750	8	12741534	1332.81070384501
rs9934438	16	31104877	1332.44346849229
rs6023900	20	53757047	1332.26091448614
rs12602390	17	63856716	1331.97680366353
rs9932532	16	17482911	1331.81960043787
rs3942465	2	213042488	1331.74579602399
rs2874686	18	5407838	1331.53709834685
rs2694831	12	80086779	1331.23233492119
rs1942836	11	101049346	1329.36590586493
rs6464598	7	144331633	1329.05398811049
rs5995756	22	40000312	1328.82608764537
rs7627605	3	12399269	1328.46833194507
rs10186859	2	163618336	1328.05771543917
rs9388486	6	126661153	1327.7546247283
rs9573248	13	74133836	1327.25603257265
rs2893312	7	28170402	1325.77385464981
rs1566060	11	91862145	1324.49094549427
rs1496682	11	91863791	1324.49094549427
rs11677257	2	145639576	1324.4350797091
rs7170730	15	98560538	1324.05599289497
rs11631042	15	63816497	1324.00269627471
rs4074760	18	30562175	1323.89241936565
rs4442810	16	65676732	1323.65129647923
rs4877536	9	82732469	1322.74564631517
rs6025855	20	56438682	1321.03561384192
rs10791665	11	97205549	1320.96668208721
rs4242608	9	91198013	1320.9558374013
rs9826534	3	669477	1320.55010605385
rs1288979	3	71103135	1320.45314080666
rs3754812	2	174943875	1319.32854563745
rs2056486	2	73717566	1318.74847525783
rs7561321	2	44203863	1318.63617102646
rs2268417	2	74682511	1318.34593648525
rs3775162	4	72397709	1318.04046211628
rs6546838	2	73679279	1317.65969929741
rs2301984	2	74721054	1317.27015127612
rs7139318	12	106356169	1316.13272633186
rs11450010	15	101405507	1315.99342187588
rs586851	13	98744562	1314.72089819876
rs6008320	22	46646608	1313.83814981631
rs988239	1	167108799	1312.94555193945
rs1355845	2	177710923	1312.70455912394
rs2376057	2	104713961	1312.5261231537
rs1902212	4	159464731	1312.3588613137
rs11187429	10	95203703	1311.9315547223
rs201119	10	11049976	1311.48036507703
rs28548976	8	113146747	1311.36960274322
rs11851131	14	90489297	1310.17444461106
rs12444232	16	20321466	1308.63359583507
rs2940479	5	175002423	1307.99622861722
rs159058	20	31108107	1307.6767717498
rs116954456	16	89712379	1307.03481927482
rs6137102	20	2121227	1306.72702824519
rs2549156	16	82862654	1305.73490093038
rs2477345	10	28414932	1304.82012659027
rs4689327	4	6070675	1304.1724280097
rs7739347	6	7026976	1304.13459014251
rs7724328	5	117488065	1303.69493634122
rs153676	16	65896838	1303.1235117746
rs704275	3	71708411	1302.47421657152
rs10882231	10	95178043	1302.25549556653
rs6793627	3	189044298	1302.0306281254
rs13306334	1	169510138	1301.97337028161
rs1347694	2	216283557	1301.88211585125
rs1203137	1	35951037	1301.50557126864
rs10850033	12	112785570	1301.4664075391
rs2785255	10	33841790	1301.28250412282
rs989291	8	109020399	1301.21755067992
rs30534	5	132093648	1300.83255376588
rs4972461	2	173112287	1300.72150426186
rs701464	15	46870854	1299.463711274
rs6735031	2	230283309	1298.43582639896
rs4687008	3	188643037	1298.35275275942
rs6944059	7	7364781	1298.11559966718
rs344453	7	146401750	1297.7326284071
rs10603493	10	3030970	1297.57146777902
rs10749629	1	247966717	1297.25068778833
rs6539695	12	83233044	1296.87756586925
rs10875841	12	48991636	1296.4541406736
rs1533652	2	12736825	1296.43604515558
rs1350922	14	98246189	1295.13822946436
rs56071450	15	52591351	1295.11373244863
rs6510872	19	6044907	1295.0264966872
rs2384000	12	112965141	1294.35380047815
rs28382301	7	113052274	1294.34470977757
rs17807624	8	11463014	1294.13018086338
rs12910825	15	91511259	1292.87879278003
rs1183191	4	2268125	1292.40886849615
rs4693118	4	86498642	1292.38133035676
rs1968049	22	21410885	1291.26342395788
rs6746182	2	44228397	1290.79668435256
rs1466085	3	195820273	1290.25338010585
rs1873549	8	126927058	1289.91458993833
rs3914668	2	118978889	1289.59800212675
rs13251094	8	126524995	1288.89136985529
rs200254387	15	72815067	1288.85642215595
rs1956635	14	86186112	1287.70731014782
rs831976	2	108388932	1287.50273516652
rs13147110	4	79918571	1287.39528037911
rs5749598	22	33683441	1286.96903047544
rs6789529	3	107404700	1286.9223411667
rs135052	22	43843064	1286.75284907637
rs4422634	6	126806675	1286.29575926696
rs6470394	8	126892814	1285.71340349888
rs7014384	8	134918257	1285.25690611769
rs200387844	17	73349554	1283.56206968972
rs571879	3	57347877	1283.26319616761
rs226690	20	24777176	1283.01782652887
rs30523	5	132111042	1282.30386156409
rs1134142	17	29285423	1282.07923423233
rs7782803	7	22803559	1281.88183058688
rs5852029	3	116437771	1281.52269126067
rs11150589	16	30482493	1281.21052839326
rs1804820	14	57676329	1279.63420825648
rs1012914	14	36944187	1279.38825193992
rs62082874	17	58832104	1279.35436841801
rs4919057	10	95122561	1278.7637949434
rs997210	16	63100442	1278.73456741702
rs2615881	10	117694609	1278.66272083274
rs9375609	6	129346876	1278.53445347471
rs7794503	7	31048897	1277.56745662751
rs12898794	15	74884446	1277.49019485446
rs1918516	15	46161482	1276.82924775454
rs12629608	3	196703857	1276.49921175044
rs2497150	6	84847012	1276.30665749745
rs2456677	10	68254696	1275.64948090917
rs28416413	4	71483055	1274.47424532497
rs7956341	12	127013006	1273.64682279251
rs6018000	20	35987899	1273.34650165916
rs12481662	20	58018105	1273.21469317663
rs5005683	1	147037603	1272.67840925528
rs12547628	8	12717563	1272.32612394138
rs4353181	10	3031752	1272.03796154781
rs11038172	11	44855596	1272.02212394631
rs11870382	17	3499105	1271.86900358291
rs6698228	1	10842565	1271.75925563203
rs6607303	17	36208391	1271.38707116042
rs2192341	7	8261729	1271.23986681105
rs12069772	1	36406438	1270.77319611472
rs1292074	1	27974393	1270.66183956213
rs2060447	2	163600552	1270.36455420694
rs9824464	3	167635898	1270.13172435707
rs6580640	12	38895779	1269.8688157325
rs692804	11	120099367	1269.86182235378
rs878756	22	40814499	1269.17792719503
rs7008061	8	62208460	1269.01582103644
rs4917443	10	107198430	1268.98524590847
rs9401824	6	125794529	1268.83992080197
rs7314547	12	106358925	1268.68738479236
rs7901986	10	74285298	1268.60742602645
rs10100187	8	11257494	1268.4923396507
rs11858052	15	26090962	1268.09245959002
rs3856462	2	8816109	1268.04556802752
rs4707600	6	90805831	1267.82426454419
rs1716167	12	123651161	1267.63547371197
rs7175787	15	101398799	1267.53529473022
rs2402491	7	119520653	1267.53132464402
rs12534779	7	135821702	1266.95671162153
rs5761499	22	26767017	1266.92310970733
rs6751451	2	154731305	1266.87915378467
rs7211511	17	3500037	1266.69632149526
rs10435719	8	11776903	1266.51005103131
rs9328202	6	3887338	1266.48492575973
rs9655	11	120100596	1266.34180157922
rs7158266	14	57648750	1266.16368293768
rs2472802	6	14767418	1265.48266118959
rs1871332	5	101019724	1265.46201151722
rs17207196	7	75101064	1265.39901388583
rs35865697	3	58243009	1265.11921801561
rs11253684	10	15943345	1265.11188526119
rs10181348	2	109189775	1265.01684716903
rs4694666	4	75067841	1264.91774128265
rs7248	12	10375301	1264.74176515811
rs9388582	6	127816539	1264.42294742257
rs2112051	4	106751230	1264.14316418966
rs7837675	8	36615251	1264.09808629375
rs3017599	11	61316306	1263.89929173098
rs4523210	8	82105414	1263.54787024222
rs6548031	2	30984670	1262.70848407521
rs13334205	16	67581882	1262.31708935691
rs2048093	16	7584684	1262.08877500126
rs11997616	8	10889074	1262.02279237601
rs3822506	5	145890454	1262.01549291476
rs10910443	1	234617887	1261.78634949609
rs10908288	1	36434455	1261.01870479751
rs6531490	4	36902482	1261.01807461017
rs4839038	1	116102455	1260.50838306935
rs74301867	7	113636806	1260.48965785665
rs2372857	3	45111565	1260.18303624825
rs11175885	12	66114629	1260.05408769222
rs6569667	6	130549069	1259.84249812724
rs35438312	2	88570590	1259.73819596077
rs1923665	1	204864151	1259.47849948437
rs4779811	15	31344319	1258.72764960574
rs1401703	2	12753830	1258.31853063103
rs17554407	3	44784590	1258.26428716487
rs11163183	1	81478036	1258.11004382729
rs6555170	5	3058228	1257.17810680802
rs3800237	6	170596265	1256.93758312864
rs11012978	10	22671817	1256.81456036827
rs903880	16	16130513	1256.39165811782
rs942515	9	122124788	1256.12720513653
rs3830119	22	39796096	1255.84261821021
rs56222038	7	22811536	1255.67564709421
rs6571471	14	32318585	1255.10203702658
rs16982572	2	16797213	1254.93488326772
rs4689374	4	6245731	1254.71948527342
rs9834492	3	71614273	1254.57671584651
rs7517575	1	38680371	1254.09228474176
rs6810130	3	25898494	1253.97878102806
rs35523951	4	72339914	1253.77474381272
rs265555	19	17895873	1253.70564370276
rs12666832	7	112148476	1252.89859895334
rs9634921	13	34851939	1252.42816325019
rs7955752	12	85272868	1252.23894635098
rs1332941	13	41695099	1252.02290874708
rs2891773	8	126915913	1251.85279652081
rs10864324	1	8146688	1251.48121894233
rs4592463	12	48784199	1251.28151628098
rs7999946	13	82096596	1250.34740226213
rs10239669	7	142744816	1250.13443522524
rs2155299	11	134555347	1249.71132544012
rs4871775	8	128271094	1249.51279333516
rs4767293	12	112463295	1249.10327286479
rs2296386	1	201042982	1248.69957188995
rs8025421	15	48303078	1248.6422193855
rs7138514	12	79794557	1248.40249470414
rs67659450	5	105053304	1248.33085391566
rs79790529	14	105995533	1248.26810227034
rs434504	1	4815476	1248.08112193578
rs2238151	12	112211832	1247.73126434553
rs11502497	12	34677868	1247.27092944418
rs802524	7	145951641	1246.70338203423
rs2339840	12	112254940	1246.63655810467
rs4684104	3	12484848	1246.53813030778
rs221309	20	35274672	1246.27430981068
rs6060627	20	30262158	1246.24770205692
rs3740787	11	45128301	1246.1147203241
rs4813350	20	19204264	1246.06287495126
rs10085129	5	117019018	1245.52912549328
rs12646118	4	29602893	1245.09085117385
rs6008822	22	46827037	1244.88088685105
rs12587583	14	69510440	1244.77829111206
rs13400225	2	46103876	1244.54687945262
rs977950	2	145746815	1243.34049236897
rs12417533	11	121665294	1242.47592346827
rs6546917	2	74873380	1242.40011598286
rs2275073	1	156030819	1242.23863423567
rs10823219	10	53332224	1242.07375503697
rs10117830	9	109769238	1241.95314211375
rs6499111	16	67123925	1241.7132947528
rs78184050	12	55344741	1241.70374426846
rs16862236	1	169460422	1241.04575913837
rs1446585	2	136407478	1240.94889977106
rs6099237	20	55248668	1240.60475020867
rs4870957	8	126888588	1240.57621063942
rs4662413	2	145798955	1239.70601939662
rs772922	12	56403952	1238.44184265863
rs6451271	5	36286087	1238.14757722652
rs3741983	12	112939852	1238.14175634561
rs7176599	15	48480490	1237.90924468513
rs57929377	2	74697094	1237.50064849713
rs4832469	2	16790748	1236.07013081654
rs7186310	16	67305512	1235.57958206259
rs9818843	3	46137116	1235.22309375582
rs35791213	5	113074384	1235.16678704884
rs6685420	1	197998162	1234.88521603339
rs10487787	7	14961807	1234.79425674151
rs13010895	2	121713202	1234.63653113729
rs72616628	9	122120991	1234.09018183972
rs3123641	1	174611707	1233.74745417291
rs1549293	16	31141992	1233.08921763221
rs1824660	3	64283329	1233.04923369391
rs6054475	20	6677461	1232.97885111194
rs709616	10	48631326	1232.65789102456
rs10138228	14	49778542	1232.63965936717
rs640783	12	112168049	1232.29639562129
rs1555494	1	185886150	1231.56920126151
rs6058750	20	31177985	1231.47245589664
rs17009998	2	74725177	1231.31851735131
rs6008769	22	46742485	1230.94949420016
rs6337	1	156848994	1230.82598660651
rs10472790	5	31870237	1230.59161066379
rs11605105	11	44713927	1230.21570318702
rs7657799	4	105375422	1229.55220614419
rs4616049	11	120177112	1229.30173617546
rs3026093	16	66894655	1229.24865286816
rs2713165	7	83067173	1229.12352922291
rs1821867	2	109210853	1228.98831050605
rs944347	9	91136001	1228.91068519681
rs6414058	2	13578735	1228.500518569
rs2427444	20	61393872	1228.39272366973
rs2896754	11	25605843	1228.03459505256
rs2353353	7	138242626	1227.97574362762
rs68004739	16	84020684	1227.81663734064
rs649406	12	112126064	1227.6690244909
rs624565	18	40947390	1227.32145944814
rs6540245	16	86047011	1227.28923733933
rs11133432	4	53105993	1227.18727527966
rs16965269	13	105392588	1226.84007346004
rs354735	20	58936357	1226.11059345036
rs2009262	2	56012213	1225.92033322194
rs12454113	18	46044051	1225.77937163369
rs6552200	4	177793842	1225.74110591551
rs1534207	2	185018295	1225.7040650376
rs13180748	5	10286741	1225.63947940682
rs1713621	12	128823108	1225.54615746022
rs7788626	7	106295628	1225.39771294693
rs763263	22	42315789	1225.16056861369
rs630194	18	40950953	1224.83631003164
rs6472114	8	49789560	1224.58452346337
rs6860917	5	116565408	1224.53821610493
rs1872861	4	141755889	1224.51189692975
rs28756857	9	140960566	1224.0684258137
rs11073257	15	29218099	1224.01551900122
rs7086023	10	28384097	1223.71580315618
rs6503966	17	58502859	1223.65439677336
rs7529565	1	76509559	1223.01256895112
rs4871014	8	128270979	1222.79805669172
rs8116700	20	57832098	1222.40719848985
rs17764057	5	126963223	1222.234130837
rs326815	6	44558551	1222.16792746384
rs371605	1	4805433	1222.16318641674
rs2710673	2	17845295	1222.09921896368
rs432349	2	117986077	1221.71728039874
rs7976186	12	15755384	1221.59489110745
rs3753894	1	165670647	1221.17717306835
rs995636	20	7008823	1221.10872046163
rs1246014	2	232672931	1220.89301394848
rs2294654	1	176525193	1220.77406397581
rs6014987	20	55975713	1220.33575440839
rs501031	5	4928317	1220.2302691537
rs604400	7	4197196	1220.00328271065
rs2823881	21	17934196	1219.28796879661
rs12233714	4	6246958	1219.03607409039
rs1392331	12	33249831	1218.86333146691
rs2249246	17	30820505	1218.78069268576
rs4301822	12	56755057	1218.28919977499
rs11649260	16	87409287	1216.75598891769
rs34856877	2	19085620	1216.35477663866
rs194235	2	72430861	1216.13146418523
rs3087456	16	10970901	1216.03310545871
rs7604404	2	173308317	1215.99182537876
rs57306647	5	169744776	1215.96915344503
rs7740264	6	137049451	1215.90472530278
rs12996701	2	17367722	1215.10933283374
rs7333936	13	88393876	1215.09034969374
rs6722300	2	212544684	1214.62020738932
rs1926062	20	54795922	1214.60522720113
rs4683615	3	141366525	1214.32361954383
rs1418029	20	2060150	1214.09698298489
rs10760260	9	125713525	1214.02494197914
rs2328013	20	16259331	1214.00959159456
rs6478669	9	127303497	1213.60203408353
rs10132598	14	101199532	1213.04761468803
rs11873300	18	7049281	1212.9700061278
rs10516523	4	106625262	1212.92549447531
rs10516683	4	84074825	1212.9036244331
rs10778677	12	79939894	1212.67862117695
rs200909648	2	173309698	1212.67427171865
rs7630522	3	107153087	1212.66059901716
rs72588358	7	21578427	1212.53162812522
rs7920803	10	28441260	1212.21330082835
rs155906	1	189574443	1212.20201011436
rs2366172	5	37425482	1211.81441727927
rs2526551	11	17736847	1211.68993829735
rs111472857	17	74883126	1211.25023765254
rs2625954	3	129246413	1211.23321046391
rs199668609	11	62246941	1210.92660615802
rs4326996	15	63780281	1210.88178831573
rs1122624	2	19084224	1210.78863009539
rs4877455	9	91200372	1210.50155628109
rs7504	1	27238149	1210.49557907722
rs1419138	10	119731280	1210.41585892581
rs303948	13	72366051	1210.38222117473
rs2163882	4	101295076	1210.20110028602
rs10142224	14	106008644	1210.11866803832
rs10804983	4	6647323	1210.07337613772
rs3786107	17	9858011	1210.06453270689
rs4699397	4	101242900	1209.86335519138
rs1525760	4	117135379	1209.72600204916
rs885479	16	89986153	1209.62787746687
rs7545219	1	76527517	1209.50975579953
rs7634236	3	58094851	1209.1936865813
rs670483	18	40942208	1209.1330481196
rs2358973	17	1390498	1209.09190068142
rs2152364	14	57831618	1209.00550613135
rs2178061	15	46220048	1208.9589785396
rs2343257	6	69835703	1208.78059892619
rs1265891	9	117110111	1208.56022610596
rs16870549	6	93695111	1208.42028771637
rs9311669	3	58114654	1208.25475665901
rs671073	8	29257222	1208.18575122153
rs11190676	10	102497814	1208.02095355293
rs939463	12	55003930	1207.88198573984
rs6729219	2	72491065	1207.77965820943
rs6503977	17	58592032	1207.43941994186
rs2618157	15	39844314	1207.34328239848
rs1933277	9	26107689	1207.28907781928
rs13422997	2	109206463	1207.22318293224
rs469913	5	127666081	1207.20308167822
rs350832	19	4069425	1207.20020327433
rs622957	11	100763307	1207.16278590504
rs8130094	21	20039565	1206.98905182864
rs2281084	22	36885598	1206.85661123113
rs40589	5	56616663	1206.72221447025
rs28701813	6	14572303	1206.07734399913
rs5020078	17	9697972	1205.79298017724
rs841190	16	4665286	1205.77106361178
rs4318797	5	28453728	1205.73963993127
rs11991118	8	10939272	1205.65002287441
rs4755957	11	45101537	1204.96255026302
rs12034858	1	168745349	1204.70694072145
rs10741584	11	12383868	1204.6445444807
rs218224	2	33334878	1204.62002737285
rs1465465	16	17547466	1204.25603007008
rs9849578	3	139089601	1204.12390389954
rs35065711	7	101548509	1204.1117082671
rs7290134	22	42321250	1203.41889988637
rs13395352	2	212959783	1203.07496239826
rs2428684	17	48512133	1203.02194603777
rs1469324	11	97229398	1202.95670416077
rs56208868	4	29502569	1202.90546703374
rs2549515	16	79553232	1202.77137492025
rs4585612	6	7153151	1202.76215094581
rs617673	1	36395114	1202.66466521468
rs9652858	17	59087807	1202.25391911028
rs4075145	14	49776561	1202.0706543308
rs6953761	7	31434404	1201.66802306296
rs1250233	2	216307102	1201.50947986294
rs12308624	12	88372362	1201.48629289364
rs7966055	12	98758413	1201.43601377548
rs28397921	7	113052229	1201.07524704093
rs8050745	16	67311766	1200.79225831536
rs12441432	15	101409423	1200.43617364963
rs3868142	16	67320222	1200.43506889086
rs1676341	3	100329199	1200.3159658066
rs865670	16	9740539	1200.16718213828
rs9388282	6	124075527	1200.13550878466
rs9659240	1	204761061	1200.06684937579
rs10984739	9	122641133	1199.78809602626
rs9620257	22	23709510	1199.20143679307
rs10931818	2	199465259	1199.0008135337
rs2222757	16	65868243	1198.90511294916
rs4717627	7	71585704	1198.84086828499
rs7541715	1	247975654	1198.67645082712
rs2043508	8	11227405	1198.41578072661
rs8030587	15	42981805	1198.21528519706
rs1390508	1	147025317	1198.06849061014
rs661114	12	89337962	1198.06444605956
rs7563032	2	56068440	1197.77758132312
rs274740	1	36524522	1197.68665136815
rs12172969	3	64333891	1197.54174228775
rs4578256	1	249136359	1197.10758777165
rs1034988	16	7587525	1196.93691747626
rs3856448	2	8750672	1196.49202096706
rs1894139	11	90563920	1196.43822298113
rs1495468	14	57920136	1196.34017264939
rs2925826	10	78892468	1196.30747279823
rs7554936	1	151122488	1196.24568039981
rs41442344	1	169183289	1196.21466400153
rs36013240	1	169201156	1196.21466400153
rs67214318	1	169208047	1196.21466400153
rs6440621	3	149272968	1195.72216788364
rs11889984	2	177633312	1195.62848910516
rs10850003	12	112571168	1195.46943142664
rs12076510	1	169162083	1195.33923537873
rs8108766	19	58943076	1195.27468840873
rs1478446	5	127571898	1195.27453985589
rs11161328	15	26911143	1194.95997161607
rs7807841	7	6252457	1194.76211655842
rs7703434	5	116588881	1194.7256217968
rs7555037	1	38513423	1194.65124868137
rs899366	8	11430484	1193.8747699382
rs12588695	14	99560052	1193.63798184638
rs875521	3	123509337	1193.44529004213
rs2339941	12	112490763	1192.78220173316
rs2152244	13	21813256	1192.7692736477
rs12599322	16	75597135	1192.62179153423
rs12281174	11	90565683	1192.52972817091
rs58968808	17	48391813	1192.29127884543
rs2032487	22	36695427	1192.16733684442
rs2469597	15	48438268	1192.08233074462
rs6414248	3	110882325	1191.67930557274
rs28462342	17	58852268	1191.66584647176
rs9901765	17	56266805	1191.40603315013
rs1401518	2	154800998	1191.02308949365
rs11662781	18	67628655	1190.95289023571
rs16956174	16	82033611	1190.31364914382
rs3791731	2	26413367	1189.92210521247
rs1648180	11	128049401	1189.60714022181
rs7340591	3	144473746	1189.55181135954
rs10249703	7	153366680	1189.24134476485
rs2656110	8	122273787	1189.23042205693
rs10211527	2	26679992	1188.89993247126
rs2618451	8	11376265	1188.69411091783
rs7657148	4	52946160	1188.26135602252
rs7561039	2	145822994	1188.23408500067
rs56320351	11	12170380	1188.03427676221
rs6678502	1	112874468	1188.00166541946
rs7144018	14	57607066	1187.97521492087
rs137190	22	26675607	1187.90013246123
rs7146642	14	34224031	1187.86248270261
rs6773658	3	71612148	1187.83347947812
rs2459584	17	36220312	1187.36362967518
rs9874207	3	71019749	1187.17903154253
rs559160	3	138380068	1187.16600494434
rs10197367	2	126195593	1187.1584791452
rs1898259	8	35524880	1187.00658233609
rs1996610	2	17754315	1186.93298002146
rs11119397	1	210202850	1186.92710058391
rs9893497	17	56002076	1186.73648310782
rs6955628	7	153393601	1186.67932446903
rs4405822	20	2050480	1186.42091926688
rs9287954	2	173307572	1186.17417022897
rs2414418	15	55809659	1186.15204011093
rs6977737	7	41983574	1186.0831160316
rs10792312	11	61122340	1186.05872271285
rs28635655	4	41626806	1185.87178116727
rs189464295	10	114772256	1185.68575659847
rs4462752	2	26762687	1185.65026048961
rs58489200	3	64628553	1185.22241246947
rs4143010	2	145386593	1185.11605910899
rs2792727	10	113774585	1184.42458743817
rs350886	19	4090112	1184.13716108386
rs59782619	3	33033489	1183.74827251746
rs7151509	14	85727120	1183.68717902086
rs11110418	12	100947524	1183.6576167393
rs16887605	8	116663176	1183.63904687141
rs16914165	11	25616539	1183.14404755089
rs4383548	3	139040514	1182.9001593014
rs7846496	8	123615948	1182.82382848559
rs6767558	3	139863127	1182.7005651219
rs17336869	3	139194246	1182.50507866567
rs7796657	7	31037127	1182.20335219285
rs7650845	3	114484371	1182.18127385585
rs1361107	6	126767510	1181.83678420856
rs6883027	5	100990246	1181.77030691712
rs1054765	2	8811353	1181.4181394263
rs7195066	16	89836322	1181.27376185026
rs10485097	6	149845649	1181.16393245268
rs7919164	10	102476018	1181.08493154229
rs660035	3	107339777	1180.83164389438
rs17150066	8	9310510	1180.61848843733
rs11973027	7	83448014	1179.49059442767
rs1768891	9	9751344	1179.39869242701
rs1559857	15	48396807	1179.37122236844
rs16901407	6	170727771	1179.34612599209
rs11965111	6	136520147	1179.30690311435
rs4875991	8	2386752	1179.22138332643
rs6887495	5	103515005	1179.14571264001
rs975418	3	57238603	1178.90529567126
rs4776644	15	64189216	1178.62297577707
rs2122835	8	128278312	1178.54243778261
rs201383119	2	39662366	1178.29926776337
rs11631239	15	60864011	1178.22324894402
rs595673	18	40955589	1178.14545109607
rs8013143	14	23494276	1177.92002158192
rs12623009	2	137649865	1177.83484210988
rs4821481	22	36695941	1177.66314114383
rs72638187	11	32294646	1177.41056330256
rs6046762	20	2077455	1177.1425220126
rs13155209	5	10788918	1177.1177680398
rs11687067	2	153208985	1176.93164710501
rs2761706	9	9748171	1176.63880363147
rs7781330	7	30270402	1176.59224831121
rs13439780	8	56344185	1176.40878663883
rs10115627	9	129777652	1176.3532160661
rs12442009	15	28223572	1176.34744846417
rs1502631	12	38957301	1176.33268853405
rs1044662	16	715059	1176.18677783871
rs4988235	2	136608645	1175.35070305836
rs2292549	2	219128505	1175.25162740929
rs9671307	14	97224945	1175.16954007328
rs173000	1	174705356	1174.65004899815
rs7565316	2	153220618	1174.49484516428
rs2833250	21	32439269	1173.98969492001
rs59747969	8	10558077	1173.95803544443
rs79975503	2	173193149	1173.3702289773
rs74772450	6	161857493	1173.36646245724
rs7653802	3	25767301	1173.07499220574
rs10259972	7	30280958	1172.97066396321
rs11973385	7	31025843	1172.54142955426
rs4841147	8	9290598	1172.39055592907
rs12091805	1	245532052	1172.3839712737
rs2211425	9	125817168	1172.09506080336
rs57041981	8	10557759	1172.07564189123
rs10834179	11	23726194	1171.78791350907
rs72902988	1	36435116	1171.56865446158
rs9401858	6	126347132	1171.18581257358
rs2789424	1	159942455	1171.10919507767
rs710079	16	129222	1170.91955489323
rs11190730	10	102621413	1170.85928558034
rs2912223	15	72606656	1170.31531866347
rs2303506	17	53854140	1170.19408508236
rs12093254	1	210226855	1170.19305598336
rs6876152	5	124376697	1169.91120040829
rs7176820	15	101401626	1169.85973953747
rs9368129	6	19846078	1169.72643112971
rs1314007	10	31557544	1169.66301271032
rs7707813	5	147666043	1169.60276813271
rs12262912	10	24350576	1169.55235970463
rs2270068	5	142421414	1169.53360539997
rs6531262	2	16943301	1169.44270552211
rs618746	9	125737522	1169.26106966609
rs2601814	16	4078743	1169.07951570696
rs1593304	7	131619846	1168.94512464239
rs214815	20	2298615	1168.41702387515
rs198007	16	63120644	1168.384632678
rs3794609	15	28229254	1168.25115948416
rs9911793	17	53888371	1167.94385109477
rs10008867	4	144407045	1167.80644931427
rs12629563	3	86666008	1167.66703097026
rs914971	9	133338392	1167.55296438324
rs6983958	8	54899100	1167.52682266435
rs6879867	5	64447659	1167.33481424601
rs6139497	20	4599201	1167.32932969021
rs7139699	13	111005474	1167.30889267864
rs12739813	1	112872703	1167.23882540502
rs56331332	2	129046322	1167.2023697641
rs13070809	3	195823439	1167.15736541011
rs2914862	8	107180332	1166.81442275848
rs661968	15	34261068	1166.39999690718
rs12226119	11	123259610	1166.11038034684
rs11240483	1	205420137	1165.96889464911
rs2567862	17	3612761	1165.93676507931
rs4627425	17	53890270	1165.87100596762
rs1116286	2	126275142	1165.2107248245
rs10012656	4	80940591	1165.15176972473
rs7085989	10	114822738	1164.99431767573
rs6999392	8	42323979	1164.9263143592
rs2289380	2	197669188	1164.76810212619
rs2296470	1	36359668	1164.00259250928
rs1881465	16	67144366	1163.89764809547
rs11651686	17	63393168	1163.85075663661
rs10093431	8	54899860	1163.83827679679
rs4754483	11	97895710	1163.42356634221
rs8009022	14	24423369	1163.22627285319
rs1057835	16	712866	1163.0287478204
rs10497460	2	177691496	1162.76666370981
rs2948905	15	45145763	1162.71864135575
rs10812462	9	26777177	1162.46483440235
rs16951567	18	7327716	1161.85692777803
rs10176935	2	15004103	1161.76332283519
rs10876400	12	53436854	1161.5251820749
rs4246627	2	173239057	1161.45923565759
rs12284583	11	90573059	1161.30996793487
rs7121970	11	90574090	1161.30996793487
rs2278659	15	41797295	1161.26229683482
rs6853938	4	25854461	1161.14321914466
rs11871384	17	63409854	1161.06081333901
rs9842478	3	182183457	1160.66984573736
rs6505222	17	29277488	1160.63001288528
rs6597011	6	3899107	1160.50092232559
rs4235637	5	103508343	1160.41813280198
rs2083290	4	154550724	1160.23430324195
rs1907137	4	143164316	1160.02362215723
rs856046	1	158987940	1159.92563897383
rs6799444	3	168989216	1159.85439213973
rs13285378	9	16671728	1159.47470442427
rs4895657	6	145162000	1159.45438860014
rs6832922	4	165702920	1159.17772844558
rs9877277	3	479478	1159.1047770072
rs2623382	3	99067457	1159.07068622721
rs73521816	9	107608621	1158.89264091739
rs7644569	3	1257667	1158.83664891731
rs1766069	9	117112885	1158.82358343089
rs7826865	8	91297108	1158.80067758786
rs4631547	9	140605995	1158.79436662328
rs4933575	10	91956641	1158.78286627562
rs74037228	16	89654828	1158.74469750717
rs4572250	13	105505805	1158.58098730377
rs10666745	15	28227211	1158.20389522071
rs2154571	21	32370619	1158.15825840623
rs17663071	8	9280515	1157.98774939417
rs12130872	1	116933371	1157.84707355617
rs4127857	9	35112101	1157.84643070063
rs9591383	13	33445955	1157.73474693156
rs2574921	4	177866473	1157.66322109437
rs5000240	5	117861848	1157.59156887087
rs9830186	3	149184313	1157.50396593712
rs1969208	12	127266665	1157.41225956454
rs1748	16	2138268	1157.27426671972
rs2383671	14	35197040	1157.23613056514
rs13003688	2	19618944	1156.45427142578
rs6601307	8	9269874	1155.8909878632
rs7573522	2	8807249	1155.86202540056
rs2271767	2	192279326	1155.86123893756
rs11157646	14	49198385	1155.43868054852
rs4596126	3	13659896	1155.30185344176
rs3901444	17	60858058	1154.94193370935
rs7126152	11	6705252	1154.86711402175
rs10744267	12	127008181	1154.69225225866
rs4984906	16	709000	1154.45224294491
rs662368	5	4922270	1154.32452756964
rs10095164	8	54882795	1154.23461910608
rs1109548	16	80653449	1154.00853906356
rs2577264	2	11936797	1153.92314071903
rs4936131	11	131295415	1153.68453627402
rs1836858	2	126159555	1153.57641860207
rs7513938	1	36253393	1153.46849626833
rs4143782	2	129045764	1153.33866864853
rs12022351	1	222280833	1153.32428509068
rs28548787	3	60837250	1153.25576749762
rs3823301	6	170599384	1153.14844462123
rs9994741	4	155120462	1152.98989260481
rs9435509	1	234290284	1152.78983298898
rs6656284	1	175087676	1152.33148056138
rs6895526	5	113654717	1152.24934918755
rs10733341	9	17893869	1152.23126363886
rs11861168	16	86074317	1152.21538543778
rs10280852	7	82091185	1152.08696770492
rs34206370	3	107611112	1151.99590302319
rs12297354	12	30560844	1151.91687554083
rs1470778	2	165196499	1151.70154164853
rs13223696	7	152708015	1151.59108393646
rs13439930	9	140703690	1151.3848128815
rs11708384	3	107689209	1151.2813582879
rs10249019	7	28260537	1151.16717507141
rs1357119	2	165413383	1151.12760890512
rs760501	6	170724173	1150.94305512135
rs10828415	10	23482849	1150.86979053632
rs9402041	6	128770758	1150.79352852458
rs558160	15	34271237	1150.68173964235
rs3843249	1	1373372	1150.55492302487
rs12511956	4	122606942	1150.33333840812
rs13268174	8	16545270	1150.2470845983
rs57387343	8	62204112	1150.24592878929
rs878063	1	3472927	1150.17097817367
rs2964031	5	153167272	1150.03681410466
rs12226757	11	126229455	1150.00131565873
rs2570916	1	159012645	1149.93026774282
rs4423447	16	76521235	1149.89040335291
rs924770	8	134851200	1149.79122963109
rs2226303	21	36202774	1149.77821087847
rs1026523	4	21655716	1149.01170278936
rs17541029	5	142405020	1148.38594192646
rs2993410	1	47212008	1148.08782276492
rs6014787	20	55236557	1148.03182373381
rs1010242	10	15971234	1147.97404201442
rs6977	10	16635099	1147.95081441436
rs10745952	12	103205976	1147.32389794004
rs9890264	17	79615824	1147.1852996807
rs7220125	17	71858038	1147.13425194996
rs12352864	9	129792631	1147.10226741647
rs35297956	15	64171287	1146.7306472331
rs11622359	14	77939448	1146.10276229606
rs12075713	1	35776602	1146.02272271994
rs2960070	17	53842321	1146.01572895567
rs9414827	10	52897073	1145.93160461805
rs12648730	4	80059122	1145.78829922329
rs2938199	8	30135595	1145.67055370914
rs820325	3	123385676	1145.63337596075
rs618453	11	106233093	1145.47451045729
rs4787655	16	24931893	1145.42837141229
rs4877454	9	91200012	1145.20329036106
rs9841368	3	10445312	1145.11588530378
rs6045732	20	18966975	1144.8678430686
rs888566	3	8825740	1144.78405311086
rs2197387	3	138477637	1144.63031998466
rs56238933	3	71493076	1143.68701150991
rs4770193	13	22300624	1143.64484115364
rs6884373	5	116615391	1143.48859975152
rs3771122	2	10555775	1143.39189495201
rs10818992	9	127591697	1143.33658639364
rs9644870	9	27038947	1143.05129862972
rs1413991	1	75404116	1142.9183551353
rs11187146	10	94478354	1142.77763122487
rs11993089	8	10009951	1142.76353564657
rs289802	15	63722914	1142.70299259291
rs9906358	17	79614480	1142.66031508534
rs10172970	2	126164186	1142.59648834054
rs193054038	7	14984318	1142.4522932315
rs7013158	8	138933165	1142.14230155315
rs4657391	1	164993586	1142.04450233055
rs13129469	4	83991528	1141.81062998035
rs4741955	9	447886	1141.48101879208
rs8029399	15	31508680	1141.34892864912
rs6830224	4	21865038	1141.34626747414
rs7195977	16	82058162	1141.34203299254
rs10700392	16	67379246	1141.07483877973
rs10509653	10	95126590	1140.95419680364
rs931908	17	4580831	1140.87179978676
rs1288621	1	53946643	1140.80227903453
rs11264036	1	37874018	1140.73126749483
rs9551703	13	30166360	1140.21628773477
rs2169462	10	100277180	1140.19551342292
rs10155966	7	98981232	1140.18420640164
rs7718412	5	167093278	1139.94008844056
rs74060917	1	25878279	1139.9230867975
rs2455125	1	3189005	1139.85851177545
rs621535	1	24640313	1139.8212030951
rs4609838	16	82409045	1139.55117971468
rs3848521	19	57572712	1139.41575378692
rs7935740	11	90572374	1139.22310845161
rs619672	7	4195987	1139.21031473662
rs8127412	21	16496267	1139.17732349183
rs9353721	6	91093729	1139.03911732771
rs2341825	7	132094452	1138.79796571409
rs28626321	15	29224512	1138.57959236723
rs9557593	13	88400373	1138.54756228267
rs7724725	5	125774521	1138.43287811814
rs10497382	2	173265461	1138.37491137779
rs2423330	20	7898295	1138.36220505
rs12486443	3	34001398	1138.34532540899
rs1028180	1	169345867	1138.00095818444
rs4590731	1	169366088	1138.00095818444
rs7558134	2	69487976	1137.93035196229
rs2760501	1	59251096	1137.9233361232
rs13168892	5	10290015	1137.8521567927
rs1001484	12	111536821	1137.55240635489
rs2572448	8	11239351	1137.20455013028
rs57061256	16	11345727	1137.17542771908
rs28671077	2	108315501	1137.15493217738
rs10153376	18	54338841	1137.02218654274
rs6000071	22	36428387	1136.98586572059
rs2940708	10	50140587	1136.98396507484
rs1355931	6	68705525	1136.82873728249
rs481336	6	93677527	1136.71336513705
rs2572386	8	11236974	1136.50760656702
rs484256	15	34195316	1136.12037585228
rs2085494	10	48447096	1135.7166743845
rs77831713	20	40024089	1135.55487051884
rs7497466	15	46242279	1135.39311662535
rs6493186	15	46242653	1135.39311662535
rs3050036	9	9749040	1135.15290984528
rs8052655	16	67409179	1134.73968765461
rs3817446	12	103260818	1134.57697302119
rs3924521	2	45995180	1134.52272649953
rs12368548	12	39019555	1134.42033196294
rs700952	2	5510753	1134.40308255522
rs4872078	8	23059279	1134.36202993233
rs7157792	14	77353102	1134.07294791313
rs2579778	10	78083445	1134.05100560222
rs1124777	1	204438333	1134.00272640897
rs12359667	10	74539533	1133.3742014863
rs9302635	16	72144173	1133.30703965963
rs72628338	17	44860636	1133.27761679846
rs79086301	6	170692808	1133.27598652787
rs1884634	14	69434386	1133.22086112367
rs13252381	8	144822590	1132.98085723609
rs6544163	2	38651072	1132.90537071197
rs7637090	3	101988223	1132.89764515196
rs656461	6	149798834	1132.82603913113
rs9847733	3	23242049	1132.6160134498
rs1883883	20	45803525	1132.60486110663
rs1852470	7	114027268	1132.41177797001
rs8022814	14	49775397	1132.17175604602
rs765509	9	16106800	1131.97879171982
rs9321461	6	134838540	1131.94821712809
rs4386359	2	69254026	1131.92786702938
rs2445872	5	10263691	1131.82882330116
rs3851526	6	7031906	1131.70028619855
rs11224986	11	101592200	1131.6686549096
rs34662815	14	85745132	1131.50775195859
rs73949689	2	74798728	1131.44109646756
rs35646721	8	65175052	1131.32383844034
rs4653961	1	228634286	1131.07397082383
rs16847701	1	174980510	1131.03725975239
rs10960717	9	12604795	1131.02504063701
rs6435689	2	212975063	1130.95219231727
rs11637103	15	72831383	1130.83515387739
rs4777503	15	72650869	1130.64505237208
rs7081876	10	74330025	1130.61410162131
rs7068210	10	55985620	1130.48921056846
rs8051645	16	705843	1130.42198622195
rs4767860	12	112942352	1130.27683553224
rs11698339	20	56664811	1130.25999456071
rs4752566	10	123267630	1130.1467064822
rs2409727	8	11043235	1130.10896102555
rs17105909	14	37473677	1130.08969273055
rs17788807	15	64282947	1129.85769864723
rs9890827	17	59207443	1129.80700117893
rs9904113	17	3821987	1129.62900348688
rs7796138	7	151488999	1129.31580405895
rs9385460	6	128795347	1129.1381507474
rs57959140	3	144247959	1129.12878018575
rs58300298	19	4058445	1129.0349679286
rs9357728	6	13436618	1128.97130227406
rs10203795	2	109055716	1128.76514763122
rs59096517	4	38290263	1128.71530721106
rs11265889	9	92342789	1128.61874786956
rs7205915	16	78389472	1128.61180018865
rs2592594	2	121727564	1128.57827201018
rs6426281	1	246310556	1128.51242115971
rs60097082	1	9660298	1128.39577414993
rs34161140	4	63263379	1128.39400008007
rs4523732	12	38933783	1128.21005530824
rs2854342	13	48886281	1128.03138087166
rs17093366	14	58047888	1127.76602431347
rs6549358	3	70852705	1127.45943715208
rs4868236	5	172449206	1127.39154075264
rs1641882	16	12482788	1126.68351866534
rs527437	13	93735199	1126.27912250073
rs1903620	16	82862939	1126.27051010155
rs7325043	13	105378193	1126.11442948719
rs7739752	6	35339034	1126.09796460059
rs4833103	4	38815501	1126.0127158923
rs10176554	2	69259090	1126.00110635397
rs2606345	15	75017175	1125.82848020818
rs1983559	20	7892333	1125.61567169696
rs4766765	12	112493108	1125.59215507848
rs12987560	2	71962450	1125.55531949639
rs13147317	4	153030657	1125.49620365965
rs3105702	19	6838068	1125.49563294934
rs6502785	17	4351344	1125.47410464724
rs1456571	2	199155949	1125.38965962169
rs702032	3	123371972	1125.23782397771
rs2223274	20	7887955	1125.21183019021
rs6494489	15	65033310	1125.20261839345
rs10896167	11	67065888	1124.97765320188
rs3849961	10	74586244	1124.83854623971
rs6754683	2	109156274	1124.4622346422
rs2533095	7	146406690	1124.4300176906
rs10803903	2	177844134	1124.37906536147
rs58112231	5	30455650	1124.33842228888
rs10587274	3	58119280	1124.27105642573
rs11130351	3	53221094	1124.22140237093
rs58411621	4	54731585	1124.12340122823
rs61435908	2	107133118	1124.00122479669
rs76430845	6	170694802	1123.66671638611
rs6768768	3	10177652	1123.61028300625
rs73531616	19	18716355	1123.60614457713
rs35587949	3	50391635	1123.49907371369
rs2394931	10	74666064	1123.40352444623
rs11066053	12	112304352	1123.38363128485
rs2592595	2	121726446	1123.37589507231
rs831072	3	71427706	1123.34481775404
rs6586373	1	234293962	1123.28242783469
rs972099	1	172936701	1123.21882372174
rs9897764	17	74875433	1123.05381728779
rs10164699	2	109249885	1123.04629618054
rs74315081	1	7955509	1123.03867750426
rs77567624	14	48505437	1123.01134676609
rs1638571	11	67147421	1122.94099224681
rs826002	11	97279210	1122.91418902124
rs7896093	10	55564354	1122.89314356741
rs9311120	3	35926288	1122.73885524593
rs6000083	22	36443704	1122.69655809438
rs10850016	12	112652522	1122.69213224491
rs3000972	10	74387197	1122.46906839109
rs1519260	3	135580065	1122.45116670897
rs7069367	10	84074975	1122.21389976734
rs17180697	11	44854390	1122.14999288013
rs58353061	4	72552498	1121.98830747852
rs7304572	12	112525072	1121.95294010492
rs17082156	18	67820688	1121.88765328542
rs4759218	12	56607926	1121.80044766016
rs4500059	8	111432404	1121.6491793004
rs4646780	12	112248191	1121.25555251526
rs2229647	3	50326019	1121.22637448102
rs4865078	4	57118436	1121.22407799956
rs5750789	22	39725279	1121.09808230146
rs7170666	15	89154965	1120.65076433026
rs1466782	15	47594501	1120.60781650526
rs686053	1	47214784	1120.597763178
rs9316497	13	51043787	1120.55988174125
rs12076293	1	68507393	1120.35982083537
rs7550608	1	68508994	1120.35982083537
rs4368109	14	66401824	1120.32931868817
rs35244371	2	241462550	1120.09085916534
rs1928280	6	84703587	1119.96569799132
rs4939720	18	45605612	1119.86129998195
rs61348502	5	128150703	1119.40828073535
rs2242496	12	112605610	1119.25899079548
rs2301757	12	112703731	1119.2349838356
rs3737721	1	1227896	1119.16562791167
rs12027066	1	165677672	1119.04919165182
rs3917775	1	169571075	1118.8402045282
rs1517552	4	82046983	1118.78460927206
rs7145941	14	49987100	1118.52880587642
rs1922899	7	112308894	1118.36443255655
rs2233476	3	50388382	1118.27678722251
rs10783609	12	54252029	1117.6570652372
rs10978455	9	99411959	1117.03556108496
rs505683	6	126140384	1116.9339783524
rs885725	8	140670852	1116.83302278077
rs9831488	3	160755061	1116.594530065
rs11900792	2	125394794	1116.51832892448
rs7685696	4	77139509	1116.3998499571
rs201923965	7	42889029	1116.25311095281
rs4811642	20	54501330	1116.24881732456
rs1525187	7	108479628	1116.24209846738
rs7085224	10	54301739	1116.07922664019
rs7254272	19	4069118	1116.04485236152
rs149148	2	38318639	1115.86329189301
rs1108460	2	38350006	1115.79888027539
rs7143380	14	56433268	1115.5373818376
rs34806492	10	50990146	1115.48827486996
rs10127622	1	151468059	1115.4833577849
rs4933165	10	91662901	1115.46538989942
rs7234545	18	6107359	1115.45919536991
rs1493886	16	65884734	1115.14450861194
rs7615893	3	58098443	1115.00774347698
rs12438034	15	28370553	1114.63446911934
rs7539719	1	185958736	1114.6278865332
rs3752133	19	52049898	1114.57465866178
rs7033221	9	26142509	1114.50440336533
rs1288847	15	45721574	1114.35852110676
rs12601646	17	59581599	1113.88065888976
rs1866822	11	15962350	1113.75486186934
rs7311161	12	55370478	1113.67817775985
rs1138486	1	169101934	1113.45957231027
rs7531160	1	244361803	1113.36197175524
rs4622263	11	22173371	1113.06290017606
rs7200934	16	19187701	1113.05776936511
rs796716	6	93689583	1112.92885456875
rs2973930	5	72622739	1112.89779994579
rs2403595	11	12385308	1112.88091430314
rs72624443	3	12983422	1112.86621741117
rs10030772	4	177786385	1112.62088856664
rs6850178	4	177789085	1112.62088856664
rs73546932	6	134732791	1112.40993201717
rs10760067	9	122639862	1112.37672697551
rs200562761	15	28360889	1112.29761665382
rs10910527	1	232599188	1111.93181046846
rs4766898	12	112781843	1111.91996465368
rs10025144	4	75629314	1111.62886811962
rs778933	4	63258581	1111.54076204963
rs12624292	2	172825342	1111.50777510864
rs9512463	13	27528518	1111.32613701118
rs12604505	18	5252118	1111.09842220787
rs4446276	4	169889067	1111.02739208027
rs10929213	2	238020636	1110.98761205968
rs143769618	15	72713929	1110.9627012463
rs10851033	12	119197994	1110.7861186361
rs12438714	15	93585974	1110.49408236277
rs3901678	2	43587450	1110.49312907905
rs6844831	4	169954704	1110.25948289153
rs4364224	4	169840966	1110.16908473234
rs9932243	16	73393832	1110.09385339044
rs6045920	20	1974237	1110.07608972846
rs11074322	15	28368994	1109.35785778461
rs7496305	15	28372444	1109.35785778461
rs9972935	17	35317150	1109.1734749158
rs132739	22	36600290	1109.15393077473
rs11171511	12	55894215	1109.12568768736
rs112987680	4	42009838	1108.92699850752
rs4779678	15	29309890	1108.91379094759
rs11679699	2	26528235	1108.85982590496
rs3743603	16	75606213	1108.67171206789
rs9540306	13	34840352	1108.58033374742
rs3087632	16	2140453	1108.47336532586
rs239034	21	17713196	1108.16751131936
rs10032909	4	79970207	1107.55645549184
rs7457148	7	98474127	1107.49646526477
rs56162455	12	129583882	1107.36739986329
rs11367353	15	28369711	1106.77363749459
rs13417715	2	240285682	1106.68194188903
rs4778244	15	28356348	1106.5510243193
rs137124	22	43015715	1106.53129004486
rs223162	1	18625718	1106.41539003471
rs7027718	9	130010337	1106.39304082565
rs9327245	5	121610380	1106.07908922034
rs2918972	8	35471039	1106.04177453836
rs13148727	4	189051473	1105.9864982113
rs4913528	12	67512785	1105.86462654327
rs10783228	12	38922226	1105.48085728068
rs12594603	15	66445459	1105.41541369339
rs4913533	12	67614085	1105.14834977683
rs7303149	12	54256093	1105.0285332763
rs13094728	3	182945614	1104.84949874925
rs9291209	4	42033152	1104.66084310392
rs2087067	16	5575853	1104.36958179821
rs12909081	15	64208259	1104.3618911625
rs9877903	3	180253735	1104.34398203449
rs72713340	14	106053974	1104.22608799303
rs7106139	11	6113331	1104.0407901714
rs4244819	11	66889298	1103.92455066246
rs11833742	12	55355946	1103.86271503257
rs4433238	9	91202259	1103.36318464531
rs2803358	6	158207927	1103.31513055002
rs10744268	12	127030560	1102.92388908244
rs11763980	7	4167990	1102.8491936595
rs7146952	14	49773024	1102.69892390598
rs11087326	20	2127683	1102.50612872425
rs55911767	16	89930655	1102.48990461836
rs10162518	14	57909139	1102.48374935574
rs3092327	20	45435992	1102.43449144766
rs4605371	2	241472459	1102.24899200382
rs13086084	3	44380487	1102.03566232262
rs988932	4	63257641	1101.96606905798
rs11251927	10	3556593	1101.80835853514
rs1072220	20	45437309	1101.80516562909
rs361898	22	18637093	1101.64578203809
rs6546949	2	26592428	1101.45511345897
rs10213999	5	117907291	1101.2271501782
rs13278773	8	72350342	1101.09391872094
rs6015836	20	59370139	1101.00643782361
rs16854428	1	204788313	1100.86407701189
rs12494072	3	139863938	1100.85415943596
rs853734	1	214065139	1100.8090215175
rs7020404	9	6346843	1100.77928859382
rs6026566	20	57440187	1100.72679879521
rs61197218	2	237209196	1100.7250823229
rs6579083	20	31760707	1100.53582171858
rs6981978	8	133690192	1100.3577757486
rs2071205	3	50327428	1100.32666198296
rs3825751	14	32923676	1100.32416974236
rs10462999	5	170148014	1100.18008364865
rs2193258	7	117446091	1099.75337338077
rs7221427	17	62493828	1099.7249147329
rs8056968	16	75602364	1099.57589897866
rs7817867	8	133690956	1099.11138321175
rs9809901	3	1345339	1099.08699112846
rs1080960	6	84815420	1098.83201776089
rs13086858	3	46026698	1098.74570689402
rs2901144	2	72505242	1098.70041247028
rs11652033	17	54572011	1098.58821517928
rs1163447	3	109056750	1098.54696121736
rs2414678	15	60868320	1098.29362752043
rs1106336	1	167135735	1097.77223935195
rs2195293	5	116717899	1097.57870947182
rs73873583	3	144502141	1097.29771635047
rs11338292	3	46026209	1097.16325264417
rs6846763	4	34506841	1097.05813738474
rs2285044	3	50336660	1096.85951137313
rs2488736	10	37222062	1096.747972067
rs1403774	3	107479753	1096.7355809173
rs35455589	3	50355729	1096.43328100952
rs3897712	2	216577372	1096.13206181738
rs2211498	1	154896031	1096.07258779452
rs1815606	1	1140434	1096.00726917131
rs2593375	9	17534865	1095.90937633864
rs7581591	2	226686176	1095.74555180316
rs326751	11	29591245	1095.60702348633
rs2294228	1	26140572	1095.5818633033
rs7515906	1	117414513	1095.58181015807
rs10834175	11	23722622	1095.55880804979
rs938278	2	177548512	1095.4022433511
rs2279521	10	134008190	1095.29045816786
rs7537595	1	154528804	1094.83328659105
rs736714	21	42580148	1094.65183119499
rs7193955	16	48122581	1094.59138216115
rs2821398	1	164392500	1094.49739466915
rs11776114	8	9273246	1094.47910574407
rs72577286	7	5500609	1094.45027603476
rs10809816	9	12664456	1094.43677709298
rs1548417	7	22709905	1094.40163188772
rs2958773	8	30123162	1094.32953945453
rs6489948	12	111563486	1094.18672399423
rs7827362	8	16386395	1094.10800616426
rs8103745	19	6454650	1093.9492315821
rs2077401	13	112664981	1093.92530550673
rs4719919	7	28042242	1093.80880640717
rs12599650	16	65820452	1093.777017696
rs16978628	19	12812168	1093.77116958869
rs7734426	5	72750278	1093.67434156239
rs2071203	3	50311899	1093.63390817974
rs9979350	21	32438558	1093.58992160603
rs840807	5	87141122	1093.27932512186
rs2715677	3	108537360	1093.08668291938
rs333102	18	7204957	1092.94826910205
rs3748512	20	2125552	1092.79205205614
rs4445429	1	246226565	1092.77012921124
rs6665910	1	24685503	1092.73697529277
rs4697261	4	22023592	1092.73173626086
rs6547952	2	22045641	1092.55056783525
rs13277668	8	82153221	1092.29934406937
rs1506777	1	176547891	1092.14846263674
rs596342	5	134469184	1092.08928720542
rs4841662	8	11843757	1091.96643780096
rs7723040	5	142085996	1091.75623314346
rs9532118	13	38363625	1091.75615202765
rs56043940	14	35192209	1091.46248773136
rs7784619	7	95167542	1091.40891627826
rs6882277	5	106709799	1091.3557312586
rs4516239	16	78446601	1091.2440561505
rs9832396	3	79354186	1091.17770981044
rs12349982	9	90939122	1091.12929861153
rs10791899	11	66853464	1091.09954243314
rs72025029	4	148832359	1091.07783355548
rs3025994	2	74908298	1090.81610027867
rs2635002	1	164392111	1090.80445472481
rs201927484	1	97561177	1090.71812109745
rs2134495	8	807031	1090.37064054503
rs7803075	7	130742065	1090.31155127196
rs12521477	5	4937879	1090.12435183167
rs2697520	3	123289678	1089.95915234327
rs219804	7	98583245	1089.87572807527
rs62126485	2	19093644	1089.80883337127
rs1250250	2	216289342	1089.79772662223
rs2833259	21	32447163	1089.78484610195
rs9828526	3	75981746	1089.75073875286
rs2416187	14	49275495	1089.74593589494
rs4557230	4	90202026	1089.67623712094
rs8067247	17	61654775	1089.62368410044
rs4550713	2	44233028	1089.55637498541
rs2889351	1	103543531	1089.39242603938
rs28620345	18	11696650	1089.19911974698
rs182698	10	34311300	1089.1829427056
rs12199119	6	68024277	1089.00295585954
rs2905325	7	22712876	1088.69840465006
rs2044116	4	135121367	1088.59461511037
rs35212883	14	32853311	1088.4715469534
rs3085776	20	45456477	1088.20497270119
rs7531728	1	154840515	1088.15061294529
rs1352537	1	164373329	1088.06115241275
rs7608054	2	72642795	1087.95403763283
rs2086362	8	145717621	1087.89656098898
rs2442803	3	12610073	1087.88509495018
rs12783031	10	74262554	1087.78801029134
rs13250860	8	52743042	1087.77319598596
rs731585	9	6342327	1087.66333766752
rs2719968	2	211682424	1087.66059373707
rs10954542	7	136422632	1087.41911203024
rs9616111	22	46490351	1087.36440981665
rs1859485	7	71597667	1087.3182300038
rs2052213	7	93865696	1087.29213342052
rs3736508	11	45975129	1087.18767443016
rs9300435	13	98311460	1087.12760824516
rs12568660	1	35416759	1086.83426243018
rs1363713	5	170163093	1086.67766635676
rs2179368	6	149806551	1086.6121849019
rs11934139	4	106663540	1086.37274719308
rs4893900	2	177456443	1085.7718469065
rs10512073	9	81603430	1085.76279380007
rs7350468	11	19688808	1085.62228860642
rs330944	8	9021292	1085.56666801614
rs28503372	2	72377383	1085.53553673622
rs4871962	8	25812833	1085.4156587096
rs10496746	2	137207081	1085.39310028433
rs1959277	14	62031699	1085.16538752439
rs570440	1	117128171	1085.15467652996
rs6569733	6	131457656	1085.14528597996
rs10100449	8	10899287	1085.09408298731
rs9894845	17	38506456	1084.97163506982
rs10141911	14	57730850	1084.87504516783
rs2942135	1	204322934	1084.84638477121
rs7606571	2	26963399	1084.84042862742
rs13166551	5	116559558	1084.80195837985
rs7834295	8	11001300	1084.74141147656
rs6982878	8	145223190	1084.71880681132
rs74027438	16	75637305	1084.67828284228
rs35960414	5	125904683	1084.4223646683
rs10750836	11	68815522	1084.40525806277
rs6059096	20	31713491	1084.11971716062
rs73240887	16	87486662	1084.04028807449
rs6939877	6	14770578	1084.00378261885
rs28475718	8	145106179	1083.98213543208
rs3213621	3	50378627	1083.93962853077
rs12660030	5	145839162	1083.90064594993
rs11605964	11	17719948	1083.83405163265
rs11116749	12	85609090	1083.82960059763
rs2763529	14	103654938	1083.75379261888
rs4131572	6	1490940	1083.70256826334
rs11801853	1	169128323	1083.65596751653
rs395561	5	106861974	1083.608058636
rs10023696	4	166070973	1083.58653438131
rs3734776	6	170592944	1083.56951422133
rs11150069	16	78407062	1083.55418079678
rs13155203	5	53569432	1083.43721887089
rs11099273	4	135121065	1083.43227625823
rs2285428	17	30820175	1083.14213008858
rs9297885	8	91732985	1082.89570241805
rs358753	5	14426610	1082.86787043492
rs17169957	7	144241057	1082.86579849554
rs12471787	2	86566700	1082.79156128207
rs11039035	11	46967414	1082.58919104537
rs4223	14	77893275	1082.48881115645
rs4109078	3	3240355	1082.09230558559
rs4868684	5	176091729	1081.94971154502
rs4727223	7	89876364	1081.89347752877
rs11623386	14	101135764	1081.87601422757
rs7120268	11	25581073	1081.81576216642
rs72614708	4	61821048	1081.65271999948
rs7911256	10	25856675	1081.64877370816
rs75837021	12	33852285	1081.64114073312
rs7672066	4	26728718	1081.62127248068
rs4395261	2	197976088	1081.58629108333
rs11163231	1	81746237	1081.37932108014
rs3844267	2	174525106	1081.1269373343
rs2419636	10	114234723	1081.0394985233
rs4072108	1	35444036	1081.03863859392
rs239077	21	17595907	1081.0072677206
rs7337946	13	107491436	1080.99578733112
rs721825	10	55996760	1080.97289792552
rs7193066	16	75689520	1080.95292819591
rs848697	14	37372929	1080.52260762959
rs11040760	11	6144439	1080.50446587935
rs4857631	3	177502713	1080.48122335811
rs7591699	2	209074004	1080.25790328864
rs3795540	1	165622566	1080.21728093401
rs6721435	2	3689211	1080.07572564775
rs7871692	9	23254621	1079.59905889145
rs2347044	4	43432921	1079.58387981488
rs4366971	20	7924965	1079.41810555259
rs310653	20	62171555	1079.3787845148
rs12627970	22	39721744	1079.31693504847
rs1374507	9	88012712	1079.31184329594
rs2405340	1	47549518	1079.30777667324
rs12432456	14	95778088	1079.12413425519
rs10964259	9	19740462	1079.00578093936
rs9406340	6	169723189	1078.65115300884
rs4850763	2	197991525	1078.63303955245
rs1435679	15	36399244	1078.22926358824
rs10876792	12	55892962	1078.18044287278
rs11171507	12	55893666	1078.18044287278
rs3851416	4	109848286	1078.03224743146
rs1541665	5	170142916	1077.94584879758
rs1040045	6	4747158	1077.70871959623
rs11211439	1	47561117	1077.69140987408
rs1479559	5	76478417	1077.55923411861
rs6586762	8	18615705	1077.38257533486
rs1831384	1	106948754	1077.11502259767
rs614123	13	34946869	1076.99818572522
rs1993102	2	232242883	1076.89781363103
rs1423319	5	97260046	1076.88003654493
rs16940462	17	42108365	1076.79967314651
rs791656	9	12491249	1076.65444008723
rs657821	9	3975128	1076.38443063436
rs10869840	9	79495623	1076.3545318406
rs10180168	2	1717858	1076.22154663256
rs1463951	3	71478303	1076.17841265005
rs200569911	8	83897429	1076.07510509281
rs8073257	17	55973983	1076.01558046929
rs523407	7	99435192	1075.36634518233
rs732132	2	56011880	1075.29797815611
rs2694661	12	80114134	1075.22432235349
rs10871518	18	73452800	1075.12526977716
rs10772800	12	14794061	1075.02854147828
rs10837802	11	42285224	1074.86654645515
rs73265357	16	89701701	1074.65146397892
rs934649	8	35718296	1074.61695299483
rs993961	2	177455288	1074.54498233118
rs30453	19	39845543	1074.18740035539
rs707548	20	51384602	1074.17448820013
rs6489979	12	111614735	1074.07739212107
rs6135050	20	1458158	1074.06180135874
rs2941879	5	90481686	1074.02193495299
rs4461503	4	153111677	1073.7523091942
rs41009	2	8095157	1073.70930568537
rs16895861	8	122701376	1073.58475824212
rs11979125	7	109885256	1073.52728391452
rs73405752	12	121736340	1073.38993512156
rs289795	15	63719148	1073.38122338506
rs1167846	6	137343719	1073.34597692806
rs749873	2	136817087	1073.25438341232
rs7564260	2	17256599	1073.05972354162
rs6721286	2	17267056	1072.93324568567
rs1004043	7	4087467	1072.8635903268
rs2125169	17	72066623	1072.82493571868
rs60159418	4	31120751	1072.81572336373
rs3970313	4	185520067	1072.75707099698
rs2459384	15	48385429	1072.71343704278
rs919126	2	64541232	1072.51788676087
rs2002895	12	101728165	1072.48781083229
rs11084471	19	57465040	1072.47611014638
rs11167795	5	142371466	1072.45237357358
rs10230707	7	4132573	1072.35269271923
rs10828820	10	25840421	1072.34669503433
rs2009714	16	5741951	1072.1535570681
rs2313647	18	38399091	1071.92893687557
rs9398047	6	106297929	1071.91104973774
rs13109013	4	159402538	1071.72949260926
rs6536336	4	159403558	1071.72949260926
rs942541	1	24638153	1071.69984390345
rs13327370	3	197744197	1071.5697443943
rs4145849	5	127747882	1071.45327717142
rs61154959	7	154659566	1071.31716558072
rs2305465	11	61112801	1071.17561359858
rs4758391	11	6144997	1071.03774457208
rs3009517	10	74398410	1071.02401009436
rs2409750	8	11087693	1071.01541809455
rs293554	20	31085856	1070.93116178312
rs3739553	9	129984106	1070.92270207935
rs4267542	2	69231049	1070.80107118692
rs7406843	17	78219064	1070.587328397
rs7140395	14	105953594	1070.46828393066
rs4689266	4	5587314	1070.45614868744
rs2460362	8	12913258	1070.1952461628
rs8022613	14	24406917	1070.15220439408
rs4933521	10	91650648	1069.95173434782
rs848761	22	49719263	1069.90568067401
rs4737097	8	43262552	1069.90269919921
rs12986628	2	238103438	1069.87576701769
rs71300711	3	64440511	1069.77673223552
rs1122634	17	48621364	1069.7250987287
rs10891732	11	98269428	1069.63660799388
rs7757940	6	84672160	1069.41778584798
rs2459385	15	48387087	1069.35078070747
rs4619135	11	3112202	1069.28598373683
rs10750999	11	63399149	1069.24314780806
rs848756	22	49722924	1069.03661442749
rs35340029	4	6041338	1068.84656348794
rs7560287	2	144093802	1068.82416706356
rs76766179	4	171002495	1068.78757371519
rs1364132	16	76174187	1068.67685302188
rs6081512	20	19133127	1068.47249652447
rs3936215	9	16816754	1068.45279880663
rs7299397	12	132505405	1068.39368637337
rs1525215	7	146981497	1068.30560058351
rs4817534	21	34484977	1068.19997479101
rs791384	5	173178683	1068.15090564922
rs6812227	4	79582593	1068.14251447031
rs132741	22	36603013	1067.72007035809
rs9540769	13	34988727	1067.60627037377
rs10226651	7	112603860	1067.41945247626
rs9997512	4	74622849	1067.38120714884
rs4557061	20	24024680	1067.30342097106
rs13227795	7	99049402	1067.26455408688
rs4558866	4	86021601	1067.22819840383
rs4442397	1	234617091	1067.00562165777
rs4919705	12	53193414	1066.91543644693
rs59853187	2	16593416	1066.85317833717
rs16956191	16	82037872	1066.74767402267
rs9985632	4	110388033	1066.61295713332
rs71925790	14	77848988	1066.43219760687
rs7021201	9	111050365	1066.43218761051
rs62259769	3	58414381	1066.34954645307
rs7867447	9	473378	1066.31981032041
rs9603029	13	86756036	1066.26752925213
rs9471070	6	39297531	1066.20655347079
rs10486817	7	80937154	1066.03795023304
rs4852806	2	71774010	1066.01228614041
rs11167635	5	152803973	1065.94992741961
rs10815034	9	469766	1065.9291871465
rs7777679	7	26127563	1065.73021838613
rs6455002	6	95351463	1065.69070678387
rs7651205	3	108557819	1065.58037996981
rs10930554	2	173267080	1065.55313227704
rs114235816	22	33054686	1065.50717056948
rs11046794	12	23261451	1065.47567928461
rs11849923	14	101138604	1065.19745220347
rs12439488	15	41894574	1065.17784368337
rs7709159	5	147675835	1065.17775138391
rs4660249	1	43688319	1065.1638309246
rs7627506	3	194804837	1065.05398376652
rs12593784	15	46880049	1064.95673684776
rs16959781	13	102778195	1064.91778358086
rs10939083	4	25822280	1064.76329491103
rs723189	12	6063958	1064.69712718303
rs4698078	4	14604254	1064.65123787982
rs3109168	7	82979063	1064.61258894244
rs2997883	6	169900711	1064.3243599567
rs8047225	16	65879686	1064.27162360739
rs11835531	12	132521580	1064.26753607914
rs2928167	5	76477819	1064.12522292532
rs201397669	18	38416623	1063.94110049482
rs11150789	17	79457542	1063.91258226773
rs6791346	3	122762439	1063.72702521069
rs4276195	3	84270876	1063.64636993109
rs9864836	3	196200736	1063.45488817336
rs12668835	7	7691175	1063.29755614444
rs2371201	3	64356854	1063.29125017512
rs10864731	1	230356506	1063.17556438577
rs323373	8	30729857	1063.10936227186
rs1367683	18	38396133	1063.06507704044
rs2111751	3	10519679	1063.02528282543
rs11763780	7	107809665	1062.93333757645
rs2456334	1	225251374	1062.87998404155
rs4836913	9	125897899	1062.79336732455
rs232534	2	38332381	1062.78418269645
rs7713096	5	4590071	1062.71279111264
rs184502	3	168196091	1062.70391667799
rs343087	12	66260923	1062.61432304094
rs4438887	5	28399302	1062.45010024684
rs31899	5	11429781	1062.37059686236
rs73343261	14	45300836	1062.26412116507
rs10130486	14	70483275	1062.23412240591
rs12535154	7	148895303	1062.11379796255
rs1824347	4	173764576	1061.77803730306
rs6541152	1	220757504	1061.55400916091
rs12788752	11	67137726	1061.50222764143
rs6135063	20	1463026	1061.46586686207
rs6434885	2	197626233	1061.38360404852
rs12447828	16	65932587	1061.36484905711
rs214811	20	2295710	1061.33953485759
rs2031945	9	449550	1061.22238884236
rs918441	5	122422692	1061.18626226861
rs773835	19	16883911	1060.94292868259
rs978003	21	32337437	1060.71431561376
rs4654210	1	246290119	1060.32686234514
rs2322276	3	72131973	1060.29942154518
rs857433	6	14698807	1060.26164614897
rs219240	7	150978542	1060.1566622232
rs3782972	13	95103045	1060.15228518743
rs6496773	15	91761567	1059.88355915686
rs158029	21	19447494	1059.54777217519
rs59698246	5	174375762	1059.25432138945
rs12322181	12	111572092	1059.22379625589
rs6729161	2	77493969	1059.17451185288
rs1253143	14	59865709	1059.17125853299
rs599190	11	69429135	1059.11295709769
rs2212520	11	111462095	1059.0939242519
rs2572391	8	11235613	1058.77594806896
rs7080269	10	22723310	1058.52540690641
rs1393496	1	189523062	1058.48321551919
rs7224683	17	30642261	1058.36687011466
rs1412387	9	25578181	1058.26599667659
rs9460083	6	170539871	1058.15564720926
rs10200605	2	133417489	1058.1179851728
rs2601860	4	86657185	1058.00405373381
rs4692750	4	170695747	1057.96060058417
rs2120741	12	69257441	1057.82582694137
rs1928267	4	159142562	1057.73038548103
rs10116346	9	124881621	1057.54789386691
rs9688888	6	169720682	1057.53054346259
rs12571678	10	107568997	1057.37893536276
rs6704426	1	45067434	1057.37818151955
rs10152894	15	40516831	1057.27472453111
rs2245251	10	93060456	1057.20796308559
rs919837	12	106507723	1057.15131883752
rs7840066	8	41981707	1057.05328435143
rs4683159	3	46025012	1056.90091630206
rs1063392	22	42454949	1056.87557653857
rs7990216	13	25900837	1056.82492807614
rs2427258	20	60724907	1056.82146338346
rs11071385	15	58813212	1056.78348747425
rs2122497	15	37247245	1056.57375719949
rs13431878	2	177582939	1056.50540526994
rs1058115	17	5323268	1056.25491688
rs11244391	10	126923686	1056.16134199234
rs12745769	1	65393532	1056.15406724914
rs4374193	16	76524111	1056.09953531274
rs28540434	16	24930547	1056.09194244847
rs17021734	2	38146713	1055.983606519
rs9861445	3	139982535	1055.95129201297
rs66540381	2	12879151	1055.9054289113
rs181375	20	58940080	1055.80369718569
rs12468091	2	18700528	1055.53326966489
rs28722859	8	27342352	1055.45902238595
rs6746981	2	192049375	1055.40200850312
rs6008538	22	46685962	1055.32787339954
rs138019	22	40611627	1055.21813355326
rs3760406	17	48555789	1055.0951182993
rs2708318	3	58095465	1054.8491922887
rs1431479	10	118165878	1054.793821193
rs10019333	4	159132581	1054.60804354727
rs2453544	15	45701296	1054.47323786434
rs59465730	7	109860571	1054.18209469902
rs2817494	1	245936737	1053.95039505292
rs9637380	3	108019110	1053.8791182408
rs831223	13	60116103	1053.87627574756
rs12026256	1	177433575	1053.75984353691
rs4344602	13	39138389	1053.70634827663
rs7741983	6	84616663	1053.68772902769
rs2911854	15	31328464	1053.65159718286
rs2887930	2	211628122	1053.27019134192
rs7431003	3	197689209	1053.22182554637
rs75518493	3	168431797	1053.2132707276
rs2107379	7	11272689	1053.02851420711
rs6484265	11	27115388	1052.91322209199
rs2127086	3	105789296	1052.81385877996
rs892374	16	12917987	1052.77707005958
rs35505902	15	52888492	1052.75036382438
rs72627736	6	98131055	1052.72134119385
rs2288970	7	132106952	1052.6492238437
rs11158820	14	70347347	1052.36084133331
rs738444	22	46721087	1052.30781569811
rs6541961	2	125322834	1052.13598127954
rs1009203	14	76062805	1052.13270833323
rs34303822	15	55973137	1051.92830613302
rs7652561	3	64304197	1051.85830291474
rs10890467	1	47594903	1051.84843408308
rs11052371	12	33150225	1051.81962053743
rs11726083	4	84117121	1051.58296032842
rs31684	5	159282901	1051.43483303711
rs1552410	10	68295308	1051.39099806495
rs8040073	15	70760573	1051.35064033159
rs10788074	10	122137149	1051.29019919206
rs6007728	22	46652062	1051.2838198309
rs9933207	16	82031276	1051.22117512796
rs72832582	17	59289031	1051.19635194651
rs7178488	15	48379385	1051.18512042568
rs4850695	2	197153258	1051.10463154288
rs4887837	16	75749256	1051.09375050093
rs11657989	17	29395745	1050.91418180239
rs9820131	3	138608008	1050.73444637797
rs7136537	12	100260928	1050.72821733231
rs632360	6	149757595	1050.68394848119
rs17054671	8	25806830	1050.62154629553
rs59565018	11	120124301	1050.24624830572
rs2879427	15	34182751	1049.91741355456
rs55677103	20	31158772	1049.90886052295
rs10209662	2	77503660	1049.84187313258
rs1499439	8	118284379	1049.77612566724
rs10461408	5	53544687	1049.71686720002
rs6987767	8	10910065	1049.69569267313
rs1344185	2	9290323	1049.68527816064
rs2427254	20	60723987	1049.60203569882
rs6777317	3	197070958	1049.52960278082
rs6015087	20	56397794	1049.51235083128
rs10751011	11	64267195	1049.4949057824
rs6945669	7	7044009	1049.18892890835
rs4841404	8	10506206	1049.13721393054
rs3819033	1	26508292	1048.93156644457
rs2823910	21	17984995	1048.91037984182
rs1908814	8	11755054	1048.7485202276
rs1221527	2	164260837	1048.73980310457
rs17088413	9	87889870	1048.64231599559
rs60963878	17	62466057	1048.64147965541
rs2245852	7	83030563	1048.52159514971
rs9877112	3	10520823	1048.43614052874
rs6751021	2	13839917	1048.38576332555
rs10960723	9	12622877	1048.26147289997
rs1326207	10	15166904	1048.21195539909
rs1938944	11	78931719	1048.13825036406
rs10833144	11	19656451	1048.09974520286
rs12620513	2	132190275	1048.08704486262
rs11910527	21	24160492	1048.03754869125
rs596985	1	64277034	1047.91462773099
rs2345135	6	170716636	1047.79081391437
rs1227131	2	168412797	1047.71611498612
rs12614920	2	173201649	1047.6204523446
rs10882097	10	82568683	1047.58067079534
rs4774778	15	55817680	1047.57210287767
rs7936237	11	90579976	1047.29632508209
rs1867761	2	113922982	1047.18338212713
rs12333034	6	5859526	1047.15769692228
rs4671561	2	64555549	1047.08879009636
rs4730422	7	109857484	1047.07885635154
rs2008102	15	41201381	1046.90825797201
rs212498	17	32731048	1046.72792028198
rs874286	12	111799680	1046.34870984451
rs116104783	16	87499433	1046.17075969954
rs7314282	12	112502437	1046.08549146969
rs7774597	6	149820947	1046.01035233019
rs35292825	5	142307826	1045.98939629025
rs595055	1	36380132	1045.9779369217
rs9883461	3	182967434	1045.81845930786
rs347958	3	140300307	1045.55826453921
rs900103	8	32001008	1045.3336701728
rs3112234	2	17568344	1045.2791463177
rs2168988	5	167104316	1045.21665697933
rs12538726	7	112673611	1045.16194018924
rs3769183	2	174025134	1045.10842769387
rs167161	5	58833191	1045.07062967379
rs11776937	8	29537216	1044.9832633012
rs9998853	4	134971993	1044.89157670386
rs11585120	1	44487949	1044.76450379816
rs7148882	14	68740923	1044.75648539684
rs12965637	18	54503810	1044.7160418623
rs12598732	16	85626195	1044.65240693398
rs1474170	2	115583207	1044.55002204543
rs4774702	15	54967608	1044.48562604517
rs9316386	13	49079650	1044.43738543554
rs7524742	1	155605734	1044.43727257443
rs7873820	9	24883178	1044.26221863224
rs2738820	6	170601258	1044.21439037382
rs4715958	6	15022436	1044.17264196651
rs11703434	22	39698914	1044.11127836835
rs4663178	2	235915285	1044.01619884711
rs2542925	2	211697117	1043.89343389291
rs7562814	2	220196606	1043.88770652976
rs381063	5	4574633	1043.81714853083
rs12633369	3	132413874	1043.81455005235
rs7236146	18	77222249	1043.75122864351
rs4811847	20	55999269	1043.70958220165
rs56287867	15	55877890	1043.70924930087
rs67992276	16	10950890	1043.31968075639
rs4716377	6	170073601	1043.27267476095
rs875224	21	38075312	1043.27068403395
rs7586969	2	216207224	1043.01737240887
rs323375	8	30731170	1042.67421335289
rs7516641	1	3472392	1042.63248679099
rs1667394	15	28530181	1042.62106437103
rs1462983	11	6129836	1042.56503706729
rs3136687	17	38717895	1042.46473433586
rs4752965	11	47159052	1042.39577119757
rs2935488	5	89577302	1042.34150170041
rs12104502	2	109106380	1042.20880900549
rs2804702	1	181318294	1042.11438556483
rs2343253	2	199261040	1042.09025837275
rs2359612	16	31103795	1041.96928141805
rs6978500	7	38718652	1041.91814812932
rs4762688	12	21103570	1041.75730841884
rs6422347	5	177863082	1041.6927974999
rs1711646	10	131264580	1041.66795211245
rs1155972	16	82865478	1041.63085314692
[truncated: 3,001 more rows]
