# Supplementary material for: Probabilistic models of genetic variation in structured populations applied to global human studies
Source: Bioinformatics. 2015 Nov 6;32(5):713–21. doi: 10.1093/bioinformatics/btv641 (PMC4795615; doi:10.1093/bioinformatics/btv641)
Supplement: Supplementary Data [file btv641_supplementary_data.zip › hgdp_top_5000_snps.txt]

rsid	chr	position	deviance
rs1834640	15	48392164	1605.28108200467
rs2250072	15	48384906	1313.82342900284
rs12440301	15	48389923	1263.83355125296
rs260690	2	109579737	1262.7234556315
rs9837708	3	71487581	1189.48010942845
rs260714	2	109562494	1184.4986839376
rs4918664	10	94921064	1178.40139030685
rs10882168	10	94929433	1160.98946566034
rs300153	2	17986416	1143.48398221226
rs9809818	3	71480565	1135.57939163855
rs6583859	10	94893472	1119.25490862903
rs11187300	10	94920290	1114.22110467467
rs260698	2	109566758	1111.63574601398
rs1834619	2	17901484	1111.40498188446
rs11637235	15	48633152	1104.4528179732
rs4497887	2	125859776	1097.13060373041
rs7091054	10	95018443	1085.45167084572
rs7090105	10	75131544	1075.50248324895
rs973787	4	38263892	1074.57466555883
rs4279220	4	38254181	1070.43433549424
rs7556886	2	17908129	1062.57604727371
rs12473565	2	175163334	1056.31481311005
rs6500380	16	48375776	1051.09937016454
rs2384319	2	26206254	1033.87848865052
rs12220128	10	94975010	1023.78646434543
rs17034770	2	109616375	1019.02576834331
rs3792006	2	26498221	998.963493418885
rs4918924	10	94976955	994.789311278446
rs1984996	10	95008744	990.916586857444
rs3751631	15	52534343	987.331345206468
rs4578856	2	17853387	987.294670372164
rs13397666	2	109544051	986.79550213908
rs12619554	2	17352371	986.198562836959
rs3736508	11	45975129	981.053630678674
rs12472075	2	177691129	973.016776234816
rs9522149	13	111827166	965.503254532973
rs2917454	10	78892414	964.403573757464
rs10882183	10	94974082	961.040931861932
rs10079352	5	117494639	960.325132745316
rs10935320	3	139056583	958.331643278422
rs9571407	13	34886038	957.044757528786
rs6542787	2	109556364	955.564594441536
rs953035	1	36079507	954.671328983023
rs4657449	1	165465280	951.723199107466
rs9960403	18	13437992	949.427514117967
rs203150	18	38037220	944.321548888319
rs2823882	21	17934418	942.048370814463
rs10886189	10	119753962	937.812241473213
rs2441727	10	68224885	937.082467494992
rs310644	20	62159503	931.90007815455
rs289816	15	63794960	931.731967465476
rs11900311	2	17463197	929.425693349271
rs6993205	8	134873885	928.843021144827
rs7531501	1	234338302	928.115454659912
rs7460299	8	139086571	928.018205087488
rs590616	11	100848474	926.361991477525
rs4902694	14	69639432	925.588061948675
rs11263839	1	36394724	924.508862995801
rs17675813	16	65809539	923.432762435592
rs677661	1	36133917	921.979168284902
rs315280	7	142841958	921.847849397803
rs728404	15	28200041	920.453406719126
rs289818	15	63795836	918.089062721887
rs739363	22	39760882	916.821482980637
rs9788730	15	48311409	911.992325701179
rs12774626	10	95003938	910.709815454687
rs3791731	2	26413367	910.064706517472
rs2710684	2	17814029	909.796444265121
rs12477830	2	108938734	909.752873637892
rs12476238	2	108940335	909.211210192064
rs1863986	5	153536834	907.482044433508
rs7920803	10	28441260	906.375113421281
rs1765857	13	34924770	906.259812992221
rs6437783	3	108172816	906.152695888443
rs6497456	16	20284031	903.588680359026
rs820335	3	123415513	903.152245350341
rs7178104	15	64105582	902.017878684065
rs2224442	14	97272381	902.009682728419
rs963068	2	17992963	898.551953119245
rs509936	11	60858030	898.524283749042
rs968179	8	11438063	897.790522532407
rs4411464	15	63995422	897.02485992396
rs1479207	5	117492798	896.522667383662
rs7369597	2	104758839	896.119368668779
rs10455681	6	69802501	896.019159447103
rs2056153	14	69574998	895.465446116382
rs7168440	15	63960794	895.200494438594
rs6546899	2	26515612	894.65459899751
rs2823850	21	17877793	893.449520380412
rs7183892	15	63878931	892.788866699567
rs7166206	15	63980159	892.535818749336
rs3743599	16	75646575	892.40165603989
rs7018273	8	82004856	891.701295605167
rs7617596	3	71521493	889.241509855973
rs10910389	1	234364284	888.162989285751
rs11249024	1	24527094	887.743806512701
rs10125513	9	9859570	885.51997476032
rs6745226	2	26493596	885.104089887654
rs4924980	17	19204862	883.831608137769
rs1374821	3	108474506	883.771633889346
rs4441346	18	38130501	882.956182716643
rs7719786	5	153535125	882.909597551983
rs4555365	2	104830012	882.443693308911
rs1419138	10	119731280	882.214383333011
rs10520735	15	94073778	880.848565425801
rs617673	1	36395114	880.463840141523
rs4402785	2	104766350	878.980167493415
rs831084	3	71434537	878.238735430378
rs3211166	14	69703157	876.638443170581
rs853577	10	119821335	875.62469464481
rs1292938	20	37197700	873.109954766157
rs11038172	11	44855596	872.520738215657
rs7504171	18	38156481	871.399439159978
rs1891227	20	2097687	871.316715432849
rs10882144	10	94852447	870.753829037805
rs7630522	3	107153087	870.691527759761
rs10742110	11	25674032	869.65004770604
rs4841527	8	11258455	869.394970481389
rs2280331	11	45923696	869.252993722285
rs17738087	15	26905020	868.955003223169
rs2572450	8	11229637	868.031997686939
rs8025421	15	48303078	866.77720085857
rs11006851	10	28378353	866.447878680344
rs636437	13	34931306	866.163411197576
rs593461	1	35709776	866.145873615694
rs389916	2	17675991	865.866038921963
rs2416899	9	126015102	865.435170260954
rs17150066	8	9310510	865.420197658644
rs522821	1	35741662	865.002164236013
rs1471344	2	17997580	864.423137903278
rs10188217	2	61217541	863.749415923401
rs2025236	1	204783204	862.906841585002
rs9308872	2	104734790	862.886480573009
rs7554790	1	36242556	862.329786390264
rs10760260	9	125713525	861.962640595452
rs6731972	2	26151205	860.716788877953
rs12075	1	159175353	859.808401229841
rs4683818	3	139229618	859.607088634838
rs3810947	10	50821242	859.046845240282
rs7919947	10	28500785	858.983733583854
rs9564221	13	34862656	858.841738263871
rs7506165	18	38146350	858.320043295231
rs7226659	18	40488278	858.286107391379
rs745767	2	177825414	858.133273067513
rs12637723	3	108447942	857.510994940803
rs7911953	10	61791038	856.250847704759
rs6136659	20	19216526	855.055841638725
rs1918876	2	145643596	853.140906360679
rs3754068	1	36109907	852.72708753518
rs8034754	15	64516483	852.680072555796
rs10497520	2	179644854	852.368149384827
rs12646118	4	29602893	852.087783965746
rs2761291	10	95088179	851.80644479423
rs6058753	20	31184280	851.689817187549
rs4461053	15	101401591	851.181465242659
rs274741	1	36527328	850.530038090935
rs1560971	8	11245063	849.006684714065
rs12881700	14	101137229	848.240460595088
rs4951115	1	204778744	847.995430944597
rs10935323	3	139110134	847.630227848949
rs131026	22	49175907	847.502819609325
rs7501702	17	19293726	847.276887431836
rs17807624	8	11463014	846.9434621236
rs961425	2	177792835	846.694564776972
rs618746	9	125737522	846.173721261703
rs8103771	19	54367596	845.226590160266
rs1366220	5	153497779	844.319171246583
rs1942885	11	78813052	842.930531147121
rs10763013	10	55613122	842.591374928797
rs9744429	15	94066117	841.070627174096
rs1325421	6	105891507	839.773336338057
rs12464018	2	217864600	839.562250108204
rs3823159	6	136482726	838.778316673269
rs609096	5	4938129	837.161796958207
rs650275	2	17722653	836.789356738052
rs11238349	7	55156070	836.220753467574
rs12907018	15	48519931	834.865807816532
rs3019647	11	134505133	834.106778743186
rs2426552	20	53757602	833.328559863356
rs6046629	20	2062980	833.29896217804
rs4833025	4	38257242	830.813555179492
rs779460	6	69948470	830.14257223883
rs4558603	2	104757742	829.670887111498
rs2001998	14	69559517	829.653860549482
rs2104483	10	92078696	829.514003194347
rs6929591	6	134818313	829.156237391018
rs4738296	8	73857538	829.123239156498
rs11175577	12	65264089	827.821395599364
rs779484	6	69900101	827.798749110317
rs6141319	20	31144806	827.74215045945
rs1519477	2	17729314	826.943357403488
rs834504	2	17725274	826.943357403488
rs12437597	15	28182305	826.700107913121
rs1570591	9	9831067	826.414840025135
rs2934193	15	48259718	825.811518054835
rs2634999	1	164395847	825.49605266315
rs13010313	2	145721523	824.421620499184
rs10956454	8	129965887	823.509160215463
rs1448484	15	28283440	823.441462540881
rs614394	11	69419267	823.355598628852
rs6999270	8	11256825	823.242431133656
rs966199	3	195651348	822.806368845755
rs11648965	16	86084145	821.864060329204
rs967377	20	53222216	821.577648303278
rs9920281	15	48514308	821.319122106993
rs2962330	5	10481724	820.783019752096
rs6106047	20	19228238	820.691126063424
rs30514	5	132114846	819.915774144804
rs1812706	2	17973096	819.797307063986
rs10762771	10	54303448	819.660700519482
rs6758593	2	72712363	819.143760599221
rs10493066	1	35646124	819.008079966133
rs10206724	2	44185344	817.690587463115
rs922863	2	125533270	816.43832479416
rs17013142	2	126668448	816.388420881761
rs3815076	17	42152102	816.120848310639
rs11896872	2	82476872	815.975444395873
rs1512883	13	63551021	815.923275193161
rs2719921	15	25491629	814.832360910387
rs4897728	8	134902620	814.197460086853
rs9363983	6	69818592	813.855465189769
rs6802472	3	71036993	813.807320105691
rs4683510	3	140285114	813.765067165372
rs964227	3	139156092	813.755724800596
rs1125044	8	134993529	813.226309999267
rs9479657	6	153928395	812.108998948292
rs595961	1	36367779	811.787336986599
rs1045763	16	724083	811.213642767865
rs10740784	10	28492333	811.123825556848
rs4420527	16	89814187	810.419253690172
rs16856893	2	217937052	810.323236318835
rs1544450	1	116884347	810.193160727056
rs6607358	17	35315253	810.01951762126
rs4951535	1	211720964	809.483452800638
rs4893874	2	177380784	808.448896456768
rs11562206	9	20171663	808.344773326738
rs2268969	14	69428481	808.171825080957
rs3821544	3	139190187	807.875621107552
rs10842036	12	22704430	807.489570636646
rs4704322	5	75822473	807.385302310886
rs12590723	14	97357701	807.201227342315
rs7069114	10	94874766	807.059242428709
rs977950	2	145746815	806.767870122617
rs12320963	12	22618604	806.464168422152
rs6880706	5	117649474	806.361452083555
rs10173381	2	72544129	805.618401004568
rs2823877	21	17927786	805.478501478104
rs3019650	11	134506482	805.262670600278
rs7268588	20	31154272	805.115901331187
rs9911085	17	62199949	804.955973470784
rs820336	3	123415780	804.78435124081
rs9572780	13	72338310	804.418393839559
rs2063164	2	17378022	804.009177300589
rs2301723	12	112843362	803.733876958073
rs3783257	13	30106465	803.610869963679
rs4639809	1	81694860	803.538315459126
rs5750871	22	40069448	803.466633360194
rs10493067	1	35651962	803.268557693998
rs2427622	20	62860979	803.111593740541
rs10110123	8	10889622	803.04526463776
rs7535216	1	204797459	802.457550016471
rs293566	20	31097876	802.396821677941
rs7143894	14	57637831	801.919974863021
rs12824905	12	34523159	801.58141672351
rs1609997	20	2135019	800.955185682648
rs6875659	5	175158652	800.392826064566
rs4852873	2	72752938	800.278822799915
rs2236026	6	127768471	800.273477774841
rs10846771	12	125412005	799.241876796926
rs11184896	1	106949215	799.065197273129
rs751192	2	16796469	798.125961473255
rs2341825	7	132094452	798.072695204706
rs10149275	14	43268639	797.764310595583
rs10749212	10	118176662	797.645329818495
rs30523	5	132111042	797.146958939627
rs9876212	3	71495473	796.754994736435
rs6471166	8	134902540	796.265320748883
rs12621193	2	126670323	795.956594501664
rs11134467	5	167101160	795.808512415122
rs225121	1	8046546	795.802728993751
rs4841097	8	8946162	795.63356399309
rs10864324	1	8146688	795.608611174351
rs2127128	8	11434928	795.31223474621
rs10850014	12	112650057	795.154005622512
rs12598094	16	75608585	794.842556984264
rs13236072	7	101548785	794.068626591452
rs7078109	10	78782875	793.114330818454
rs6723119	2	44187203	793.060449494266
rs4673547	2	211571519	792.676951628412
rs7193066	16	75689520	792.659974054502
rs11066257	12	112760473	792.636312906492
rs2042314	5	170177579	792.473720425696
rs6137102	20	2121227	791.684764238469
rs2133766	5	36278889	791.276092886236
rs4653108	1	35328031	791.222409266417
rs4259608	1	35364456	791.198246026357
rs2106673	15	91452594	791.170904542826
rs10908921	9	92321288	791.142960839712
rs2564114	2	61230646	791.068603615487
rs10787672	10	118193757	790.940275136387
rs12045522	1	234231428	790.442956014423
rs9375513	6	127775165	790.436509653355
rs4405822	20	2050480	790.247716184328
rs3935975	6	153924484	790.043082049414
rs11844034	14	33420211	789.843520448911
rs6531036	2	17430837	789.67925115529
rs7904519	10	114773926	789.307182232689
rs10496971	2	145769942	789.291130146127
rs4757894	11	20144721	789.210030269913
rs6556114	5	173571676	788.442741670588
rs9563982	13	63358171	787.883903179779
rs2589654	5	10478797	787.437008492897
rs2605512	10	33808714	787.396032391138
rs9572789	13	72369740	787.124947081251
rs9550675	13	21466640	787.00650914838
rs221309	20	35274672	786.301257198594
rs3827730	1	50937847	786.170640446119
rs6089075	20	30392883	785.939685249336
rs12464097	2	211589247	785.865983894767
rs10011134	4	21646931	785.837122968598
rs10254610	7	117406237	785.655200932785
rs1878071	6	93476680	785.076293315389
rs2029397	2	179679803	784.936935406357
rs4145160	5	152874548	784.831812196612
rs12568662	1	234237690	784.710715944266
rs1980364	12	112517641	784.616963972674
rs12621130	2	217895625	783.969296134301
rs12541800	8	11423071	783.168738695799
rs803732	9	125881540	783.148292954965
rs9572791	13	72371845	783.119428123486
rs12441450	15	101409466	782.402334081596
rs1378538	2	126662414	782.255665732192
rs3844110	15	90514946	782.176680884662
rs2829003	21	25712845	781.878674855436
rs4871014	8	128270979	781.324331465214
rs3017963	11	134508437	781.242567206562
rs6060403	20	30221103	781.174291985942
rs6058259	20	30235301	781.155748548471
rs13400225	2	46103876	780.853293249745
rs1911341	10	68254081	780.758928237537
rs1568362	2	17618459	780.415673450748
rs1167827	7	75163168	780.377470649029
rs11945180	4	101238385	779.746522186321
rs6719593	2	232198326	779.285532490306
rs2759281	1	204866364	779.093200635162
rs1325132	9	12525998	778.671487235473
rs8006330	14	35211000	778.276752800221
rs4432913	5	167098322	777.494042204429
rs12595883	16	75583498	777.018098295654
rs6120890	20	30207658	776.706288809372
rs482000	1	234330526	776.606361523672
rs383993	2	109674910	776.217246961102
rs12476614	2	242124288	776.096277171396
rs164741	16	89692297	775.829776659501
rs7823349	8	10998629	775.539323400004
rs9318026	13	72306244	775.285654860407
rs6132185	20	19253690	775.06829800788
rs13168358	5	153133721	774.954231153398
rs9810586	3	18014014	774.818380061498
rs260607	2	109595691	774.722655943927
rs739787	12	112981570	774.601845829879
rs10894389	11	131288206	774.357141350195
rs1878186	15	48508399	774.321252943189
rs6601548	8	10888095	774.152393606751
rs2168988	5	167104316	773.978170103763
rs6955490	7	98974587	773.741513517069
rs4760332	12	58222671	773.178430038437
rs6113074	20	2146579	773.156253570455
rs2144371	20	25020046	772.506429346508
rs11120259	1	214306331	772.386897377671
rs2675348	15	48420743	772.354290543457
rs4353849	4	5638651	772.184654497471
rs1746477	6	131449419	772.094029152291
rs10495889	2	41694433	772.053191501837
rs8017950	14	101123867	771.994148556857
rs1513181	3	188574995	771.990485990019
rs7251928	19	4077095	771.831406566247
rs599190	11	69429135	771.715526336273
rs9783117	1	169368300	771.707353262174
rs9564845	13	72366314	770.929767461034
rs6706373	2	26202279	770.85365988711
rs7838833	8	10862763	770.563294001618
rs2129801	7	135815195	770.507394131863
rs17627058	2	177770594	770.172410410469
rs6779452	3	107398610	770.085034681269
rs11605105	11	44713927	769.823099795459
rs2026790	1	106914391	769.759561456187
rs1113669	2	177839635	769.449699069522
rs12884238	14	69460195	769.289758148235
rs10115552	9	127274850	769.117376409698
rs4593504	8	129805237	768.864059415684
rs7541084	1	51989590	768.833866167371
rs9969206	7	117418453	768.411950280812
rs882856	11	120107410	768.247690715359
rs4405491	15	52515522	767.954211676247
rs4844413	1	208342685	767.844313377135
rs12534779	7	135821702	767.739512457177
rs2193695	2	17004959	766.523637581328
rs4699792	4	101243023	766.39332066807
rs7083590	10	22568694	765.990953529908
rs6762038	3	26274106	765.892301483145
rs3760332	17	58508617	765.687482591353
rs6885478	5	167102950	765.667588891974
rs301927	3	97346617	765.629281477218
rs2289063	16	75667790	765.480762769449
rs2287888	5	170178726	765.321276884142
rs2358973	17	1390498	765.245302514359
rs2459385	15	48387087	765.128766151017
rs11230851	11	61751147	765.102501213858
rs16929332	9	12671692	765.036380183557
rs12024736	1	169535917	764.722352324814
rs2948376	8	12728049	764.608652374176
rs6113005	20	2130370	764.364522468619
rs274751	1	36562077	764.304144216809
rs13003464	2	61186828	763.832272318449
rs1557020	1	81739592	763.600204748055
rs6432017	2	9693874	763.576651497264
rs12776665	10	28400834	763.340004296324
rs6414058	2	13578735	763.111642958748
rs4442810	16	65676732	762.778283831282
rs7789366	7	41986688	762.706943115627
rs9564010	13	63785756	762.620831333661
rs6789529	3	107404700	762.274124629894
rs883055	13	30092674	762.094076008698
rs1475979	22	33093397	761.26691294197
rs830604	3	71590346	761.16206859214
rs1867761	2	113922982	761.122358197488
rs9332623	1	169498359	760.644623158727
rs272817	1	36646490	760.359248884218
rs4275231	8	26081504	760.287986985054
rs2900384	12	10373880	760.112483934594
rs12028349	1	75520599	760.077540045546
rs2001660	2	9613440	759.958999263228
rs6733403	2	82509664	759.892533960644
rs888574	2	16820808	759.611193818351
rs238979	21	17609812	759.450915458579
rs1559857	15	48396807	758.815702996059
rs1435282	8	11251704	758.697028015196
rs6464749	7	146020935	758.644776094309
rs6935798	6	136528529	758.621793330289
rs2424914	20	31374519	758.509073053164
rs927675	10	28382932	758.434951681807
rs474668	1	51750908	758.141372568335
rs9572793	13	72373015	758.014288682691
rs755736	17	47891903	757.728191258245
rs1547843	10	91738262	757.504471338415
rs10832514	11	2688525	757.457049474765
rs9868484	3	108188992	757.425530505992
rs1733721	10	54276542	757.405515831984
rs2433354	15	48414968	756.842087961435
rs6749207	2	109607255	756.410077707941
rs6570644	6	145091030	756.285043288433
rs12026788	1	96880145	756.282150762764
rs17608046	16	65845160	756.002076193075
rs8045868	16	24964517	755.939803400966
rs676614	1	36107509	755.761405785094
rs6046580	20	20037793	755.596626112255
rs831077	3	71430916	755.268922075816
rs1781836	10	28439184	755.047459611023
rs917115	7	28172585	754.821753741813
rs2192015	2	72501136	754.71444630265
rs888575	2	16796595	754.664927727513
rs2107379	7	11272689	754.440297166126
rs6023406	20	53219960	754.390988469156
rs4508712	22	46652958	754.354147640199
rs4662413	2	145798955	754.309494746253
rs4623048	4	41833486	754.262530091091
rs2585897	13	21398978	754.217125396925
rs6491070	13	26152313	754.194894845978
rs4384468	13	26158411	753.879251514564
rs709564	3	107096546	753.869983725329
rs842639	2	61095244	753.215426960473
rs10889286	1	62586097	752.124272244115
rs6813176	4	5970797	752.086416682093
rs9841532	3	18025442	752.027888049591
rs2634982	1	164380955	751.984725929471
rs1033297	2	17768611	751.810894861684
rs8015967	14	57687996	751.774486397684
rs2186245	1	66118063	751.702385915494
rs5996421	22	23288276	751.50623212128
rs710493	3	188694748	751.44831461304
rs1648180	11	128049401	751.140520861738
rs10226236	7	117449843	751.082493626265
rs8068324	17	58846113	750.615732519246
rs562926	20	3625435	750.47829888759
rs4919705	12	53193414	750.351299261661
rs4665406	2	28445437	750.344358617849
rs1044662	16	715059	750.147170034402
rs1555133	20	31048381	749.539559764523
rs3738694	1	35648315	749.442261537804
rs2601768	10	33808215	749.376073563214
rs2176046	2	240295612	749.21301819861
rs6132337	20	2121191	748.749251055363
rs4619931	4	42074632	748.36972173337
rs984654	7	55144155	747.970421383573
rs7503760	17	58832643	747.914017193931
rs1357368	2	216625793	747.728984411469
rs2028440	10	56126201	747.535602949425
rs6710364	2	60958286	747.41092698769
rs4508240	12	38899801	747.202008130507
rs10100449	8	10899287	747.141943066188
rs1482326	6	69844767	746.974921241909
rs10750836	11	68815522	746.87699867029
rs12587583	14	69510440	746.474239737642
rs2362904	3	58112487	746.251775972469
rs842647	2	61119470	746.21596804365
rs2092179	22	40034592	746.175375378024
rs4688911	3	18129218	746.106877577821
rs868767	3	141377329	746.035381448755
rs4889490	16	30823046	745.950550644503
rs6137099	20	2121146	745.876441934505
rs287294	2	17371708	745.823671897143
rs2301426	16	711904	745.276898745167
rs12470024	2	175525781	745.047983868568
rs11098964	4	80887968	744.941326413361
rs2251238	4	101961946	744.934487799345
rs746546	3	108458282	744.84979088623
rs627238	18	40933967	744.773769442033
rs661245	18	40937482	744.773769442033
rs596471	1	36132545	744.715138747078
rs1415579	3	65504145	744.424485761821
rs7324043	13	34938140	744.13149592562
rs4135211	9	113008573	743.772042025437
rs11197672	10	118173470	743.478675904811
rs6847677	4	5609052	743.267377934876
rs7872273	9	2267870	742.663097778595
rs11620231	13	41760946	742.516467672759
rs7997827	13	30142473	742.476089957775
rs137190	22	26675607	742.044862535419
rs185105	5	79870726	741.955619753211
rs2409722	8	11039815	741.941975505605
rs3798130	5	132042145	741.720607169791
rs1025542	2	26385848	741.605983947702
rs10145396	14	97255678	741.572741137536
rs10931818	2	199465259	741.522577609239
rs10241520	7	119856855	741.417463330515
rs4500045	8	82017931	741.409418486775
rs11653503	17	63013468	741.346355032526
rs1355845	2	177710923	741.32704818678
rs7916852	10	28405410	741.083326975211
rs7729100	5	100941371	740.931636915552
rs17117126	10	90964025	740.868355334845
rs7165971	15	55921012	740.644757173565
rs12626044	20	1942717	740.21910892617
rs7139318	12	106356169	740.2189713658
rs2896733	11	25269126	740.070201151261
rs2416466	5	116635952	739.95760717791
rs12070887	1	230012315	739.927440003261
rs4785550	16	48864322	739.831735279842
rs16938508	8	73850811	739.809268108374
rs293554	20	31085856	739.568013000086
rs7575234	2	216268901	738.990215938373
rs4729760	7	101543496	738.74843726028
rs12677326	8	11439224	738.580288466795
rs9784675	5	132069738	738.314209306569
rs6494409	15	63809989	738.162797308174
rs12443981	16	30460054	738.131348035729
rs6675857	1	8652153	738.081386253662
rs10811334	9	20228056	738.071302791215
rs976207	5	159321696	737.866301666024
rs10445947	2	26491391	737.747169496572
rs1018534	14	101120233	736.950460423822
rs10014328	4	21647861	736.705090536831
rs7476422	10	56204290	736.396395577588
rs9384451	6	156611157	736.330405118555
rs10264866	7	101537525	735.770579360887
rs4740993	9	9851381	735.701343259833
rs1519853	8	129801521	735.682195024745
rs16879442	8	32324541	735.615335185734
rs380607	5	116970872	735.502110271206
rs389286	5	116968076	735.502110271206
rs405510	5	116973979	735.502110271206
rs3870336	3	49557856	735.307104720036
rs659215	1	35843028	735.169127983292
rs4868237	5	172461242	735.112179374113
rs683007	2	216567667	735.011265260057
rs11685458	2	26471517	734.520414865295
rs38519	7	28037885	733.656158502475
rs4974235	3	60841816	733.579504268671
rs2044770	2	175183904	733.458725174855
rs4377621	4	42043303	733.211606414458
rs13266020	8	82073832	733.182870698384
rs2494388	1	164372209	732.149508614476
rs9532209	13	38932948	732.103581643795
rs1373163	3	64527320	732.06286979856
rs2196051	8	122124301	731.608819691097
rs11658544	17	19372836	731.451636540126
rs3752493	16	717522	731.405851785377
rs1974888	16	65844794	730.749079482786
rs2618451	8	11376265	730.639227664063
rs3760413	17	48452775	730.616604610369
rs12692388	2	9754468	730.490455327528
rs4877536	9	82732469	730.318291828829
rs9299597	10	28442840	730.204906885341
rs12137359	1	197129980	730.048467762039
rs739798	7	117378355	729.525970022804
rs2180052	6	170589988	729.504487906128
rs4776596	15	72713957	729.483830494356
rs1403774	3	107479753	729.272251555598
rs7493080	14	69738078	728.419642660856
rs6907987	6	170736508	728.312929781319
rs6747116	2	25969728	727.875939353129
rs11038761	11	46093754	727.803333389554
rs11192134	10	83763014	727.682451288418
rs11862671	16	86074915	727.614958963107
rs2643103	17	58786624	727.553143344783
rs4814930	20	2048666	727.549074534094
rs12500026	4	54728146	727.2865636659
rs4463276	6	145055330	727.22034010346
rs901303	2	163416446	727.111427590625
rs1881747	10	54333574	727.066494588982
rs4681784	3	58071643	727.042559907206
rs2179043	6	170718548	726.918990360178
rs6432018	2	9721895	726.205974703767
rs7753890	6	136516256	726.153609081917
rs8069636	17	54588898	726.131863987584
rs759075	2	74825150	725.883808522532
rs3980965	4	135062734	725.494964382478
rs834787	7	135861303	725.401730033474
rs8037282	15	72873726	725.325734475733
rs8038734	15	72811401	725.325734475733
rs10497191	2	158667216	725.199631236431
rs10169946	2	104505777	725.165719337045
rs7432238	3	18396324	725.160143271183
rs12880675	14	43257764	725.067848355182
rs12622504	2	211630274	724.929669376256
rs1441165	2	214009830	724.832864299228
rs4686997	3	188539860	724.788537559155
rs7872472	9	127273984	724.582959087843
rs754422	4	61832116	724.490509213136
rs10177371	2	26462729	724.245491092518
rs2376393	4	188959862	723.378311645976
rs6901197	6	145097562	723.354315010172
rs6485587	11	12245342	723.257009306434
rs10515130	17	54578919	723.185022014685
rs12539059	7	101202839	722.850728088694
rs3766122	1	169566826	722.802790462086
rs12883126	14	101134007	722.667345956942
rs6672228	1	25558151	722.638596110761
rs2304580	15	41029666	722.59862552799
rs6869617	5	124361587	721.780718150947
rs9872121	3	46140001	721.767553256993
rs4927868	3	195804762	721.577997658354
rs7545384	1	8580959	721.225533792257
rs7843666	8	10742058	721.076404615309
rs4834142	4	127712288	720.93646962404
rs2163882	4	101295076	720.878884468003
rs9354097	6	94907028	720.707953348156
rs2507360	15	46236027	720.561959574179
rs7558032	2	155026454	720.395354481615
rs8054050	16	75732918	720.384686477921
rs7951107	11	44735775	720.293433601204
rs2973133	5	119786252	720.13390836838
rs1706824	15	45579947	720.036333221825
rs7517575	1	38680371	719.988552636932
rs7211655	17	55855594	719.927146006009
rs1503158	3	104815104	719.834381046647
rs1477401	16	75800026	719.787686999227
rs4751971	10	118218934	719.768740977627
rs8055944	16	65849932	719.594665343523
rs2038229	6	170200766	719.565620328792
rs16862153	1	169393887	719.530632441966
rs200354	14	99375320	719.492018513154
rs2424922	20	31386448	719.017081591367
rs9983496	21	42586129	718.965689857537
rs1466085	3	195820273	718.879061252447
rs2893312	7	28170402	718.876841237344
rs10735227	10	50134179	718.828954311358
rs16838138	4	6058700	718.710999097994
rs10918992	1	168772392	718.548145018679
rs3796000	2	172600309	718.158300274878
rs10769076	11	44776731	718.026483924162
rs9672511	15	63816401	717.866749972279
rs2187467	11	134560188	717.641840828189
rs6984496	8	10796092	717.473839808679
rs1503075	3	104806852	717.14712387026
rs879651	1	116957603	717.145606842678
rs11161328	15	26911143	717.057649997536
rs7634236	3	58094851	716.870286169511
rs9383480	6	170193458	716.812819496366
rs1812842	15	72745905	716.774813980505
rs595055	1	36380132	716.734891986918
rs7524207	1	207311480	716.475202719702
rs11241499	5	118592619	716.471168757761
rs7210374	17	58872390	716.390675570866
rs28777	5	33958958	716.289116874956
rs6058883	20	31365718	716.054579612521
rs6741566	2	154772372	715.80968548123
rs1022981	1	66000033	715.807876910497
rs6717408	2	104498738	715.543821594503
rs2427618	20	62855193	715.175459916229
rs4365788	4	29123726	714.903795649163
rs332492	6	93458999	714.825325396558
rs4687010	3	188675731	714.727675949269
rs1600249	8	11359637	714.604100477898
rs11163231	1	81746237	714.430295415907
rs2001863	2	18390598	714.194826337659
rs899366	8	11430484	714.166696189114
rs6489706	12	6359893	714.146117645527
rs6674304	1	116887741	714.093671483246
rs927443	6	137320866	713.929684656045
rs326798	6	44541935	713.884001309994
rs738987	22	34288976	713.831113196292
rs12659817	5	172465943	713.670262011017
rs7157918	14	69641806	713.606661600229
rs1873285	15	29256095	713.580662045128
rs6723770	2	16795665	713.509734349473
rs10195705	2	80664438	713.122611802608
rs761899	14	69501051	713.04311455104
rs3112234	2	17568344	713.017222375775
rs363612	2	74911072	712.914484552581
rs4911234	20	31058361	712.857307080477
rs10850061	12	113016552	712.736647936293
rs6425954	1	36197296	712.732894258367
rs7105406	11	44872857	712.449111278151
rs4643526	2	61184650	712.363561643315
rs12599580	16	67950612	712.262088318239
rs2409745	8	11076634	712.22248375932
rs2157188	22	32951940	711.970112926111
rs2110202	17	54482308	711.855501557528
rs686345	18	41022353	711.780125499857
rs9496212	6	142299344	711.537932313761
rs10139403	14	101194560	711.495959003998
rs606618	18	40531432	711.455315979833
rs7333936	13	88393876	710.728983642488
rs7974383	12	112794713	710.672066920489
rs6119879	20	31105388	710.560140762946
rs3094537	7	109554668	710.503832837814
rs3828003	20	20021300	710.456345122451
rs10208358	2	9554254	710.139279595044
rs6608458	1	171040082	710.089032661877
rs9900686	17	29336336	710.078866143401
rs2333566	4	177728219	710.053484116433
rs7093820	10	74595004	710.050826269734
rs2135548	3	71501894	709.731347106115
rs7575147	2	74515896	709.723468155124
rs3733434	4	101318047	709.67283479073
rs4840599	8	11805379	709.393093852222
rs933717	16	87415249	709.238593609832
rs10933975	3	108868124	709.001265034498
rs4855697	3	108867127	709.001265034498
rs1773654	10	25729603	708.705496223344
rs11185930	10	91680401	708.531472371945
rs6885710	5	105263702	708.350684163066
rs11773818	7	55123967	708.335637410104
rs7080136	10	2208677	708.315252237911
rs4755880	11	44749883	708.309600006561
rs5758756	22	42884996	708.148481339699
rs3733436	4	101338026	708.010448186682
rs6106161	20	2047178	708.001595635777
rs1468253	12	112776041	707.99123705118
rs471377	18	41011344	707.646695275758
rs9673444	16	19188255	707.422319624934
rs1981323	8	36629797	707.308088840307
rs6112969	20	2118350	707.220402540391
rs958516	4	151850645	707.132921248508
rs13340490	7	75439670	706.950084582072
rs4429712	4	149500405	706.803255550788
rs6445860	3	57209196	706.650048722209
rs7250000	19	51886921	706.309270982685
rs2615697	16	81425857	706.308420220225
rs2823881	21	17934196	706.232172330664
rs7701875	5	148870099	706.222467073946
rs7641916	3	138659390	706.136558430737
rs11852360	15	46216042	705.928183846243
rs2424906	20	31359108	705.861513349048
rs6798217	3	139041240	705.83042227885
rs1343017	10	55549320	705.738370542868
rs1389228	1	247993294	705.633507191378
rs17008069	2	123327493	705.500138942904
rs2966491	7	112156721	705.313377317275
rs10145908	14	63753328	705.232756933125
rs4920216	1	234310756	705.177141690871
rs2157250	22	36631690	705.112419457158
rs3732401	3	120500092	705.107908392145
rs7604404	2	173308317	705.035525184551
rs12146246	10	74574062	704.844887693942
rs4552208	2	104834407	704.749526215668
rs9847154	3	70994005	704.673930266013
rs6688035	1	96624819	704.655286964282
rs2924578	15	48295770	704.524962607911
rs1470608	15	28288120	704.523940009825
rs601496	11	100762985	704.450958801623
rs10492964	1	8629379	704.40946905255
rs4672676	2	214001947	704.402825088041
rs4637935	9	20065584	704.365736029251
rs1378579	6	126655242	704.029107600875
rs2448074	8	11470174	703.946101694801
rs8046794	16	81429818	703.938355821698
rs9861314	3	71081817	703.933062315491
rs7844620	8	134906388	703.880173580982
rs2223996	6	134805699	703.748764155845
rs7839455	8	96141010	703.722478032782
rs203316	22	41923650	703.540430721816
rs13118340	4	149507298	703.385639460373
rs16946999	17	61666014	703.18327433505
rs11776114	8	9273246	703.156973680137
rs7615893	3	58098443	703.127332596397
rs2983460	20	62845942	703.094007658519
rs618453	11	106233093	703.071057098741
rs1548576	7	19070164	702.8461534249
rs2865802	16	75717929	702.749262113367
rs12899811	15	91544075	702.346773368552
rs13316357	3	71615017	702.345808536246
rs1358621	2	177835009	702.344973744224
rs12604505	18	5252118	702.298319561644
rs12676145	8	11856582	702.101706975168
rs13239763	7	88933319	701.945150487649
rs1155886	2	108392669	701.886440248817
rs6059193	20	31835396	701.648958996264
rs17215447	16	6214146	701.629764058829
rs1197062	17	58641117	701.547589692889
rs2598202	7	131834857	701.448749732692
rs2052074	17	59161645	701.302303489864
rs4663988	2	234853127	700.889581779612
rs7956349	12	25765289	700.63743975866
rs581468	11	100852595	700.473619621325
rs1941411	11	120130511	700.405019619094
rs735480	15	45152370	700.383349315115
rs387098	20	62154593	700.233653514389
rs8003430	14	24869833	700.027084577133
rs10258069	7	144351453	699.970632085192
rs9486069	6	105821448	699.940864970976
rs4561121	10	74224646	699.908077420919
rs9332628	1	169497730	699.651478829764
rs11082188	18	37973657	699.648590101267
rs662291	3	107261465	699.49734190183
rs2424928	20	31388635	699.27395336286
rs4737753	8	54701810	699.2318209134
rs7520936	1	75544968	698.835164700714
rs2378113	2	109066423	698.65651507171
rs6595026	5	116607978	698.570411971745
rs4647693	4	185550763	698.555882226442
rs4918789	10	114821806	698.528996068092
rs3780293	9	80076246	698.414596244218
rs10009368	4	135121600	698.367187140738
rs11000309	10	74210238	698.365679469601
rs10211527	2	26679992	698.338925198988
rs2715881	11	120126276	698.317393587299
rs1348587	2	154731792	698.278947874639
rs12248406	10	22319507	698.272547343567
rs11887079	2	9565607	698.21793160116
rs13417603	2	16816005	698.184372394966
rs6510761	19	3565908	698.129547783455
rs4374856	6	105811307	698.084609315903
rs11150589	16	30482493	698.017891850081
rs11633650	15	33463967	697.993870883108
rs4891825	18	67867662	697.761944185513
rs2869783	3	117084327	697.707793748646
rs395561	5	106861974	697.680223498052
rs13232911	7	112145248	697.677622253507
rs6699355	1	35384604	697.483793965688
rs274852	2	145944006	697.291102071038
rs10187099	2	104711024	697.197802432338
rs7738608	6	16384664	696.742663114201
rs1822440	3	64407971	696.711955995852
rs4240793	16	87388955	696.621114456132
rs1900077	8	72250369	696.613039605604
rs10508734	10	28462226	696.529552083266
rs395538	6	159948870	696.448773694433
rs438657	6	159948958	696.448773694433
rs6707475	2	74710490	696.377410759346
rs6694222	1	247941191	696.358450268679
rs12076293	1	68507393	696.324525831489
rs6081825	20	2047965	696.244198789803
rs1334693	10	2828889	696.024572241442
rs6585474	10	119943659	695.822916180051
rs16956174	16	82033611	695.806558137766
rs7743151	6	136547628	695.786153129305
rs9494484	6	136548431	695.786153129305
rs6940333	6	156740649	695.750949495953
rs12439771	15	41977692	695.712480984864
rs3789023	11	45922689	695.664450709303
rs11197653	10	118148152	695.615803202744
rs237655	20	59523839	695.45438763026
rs2553955	3	107050996	695.296472669291
rs2989594	13	30111749	695.108388775868
rs7922269	10	90981886	695.021015070193
rs4367597	8	11793528	694.854393406114
rs717225	19	42393285	694.771315946574
rs6667615	1	66162629	694.748666508512
rs7956341	12	127013006	694.554100314846
rs10258063	7	131828281	694.494881035188
rs4309056	10	28462411	694.407908494757
rs10439256	2	163152350	694.406497613767
rs9557826	13	102824146	694.406279091829
rs9913445	17	74791145	694.385715459948
rs9591177	13	49134411	694.335986702418
rs3845680	2	26099012	694.205648205815
rs12914921	15	94067264	694.06076682306
rs4072896	6	97667936	694.007205231442
rs571879	3	57347877	693.936404221454
rs603945	1	36490185	693.782707667769
rs2356294	15	25362563	693.702139727518
rs803139	5	132131023	693.686241664282
rs10838559	11	46102520	693.656119013507
rs7662083	4	80933307	693.647615048209
rs11631042	15	63816497	693.626032784312
rs645886	1	35818290	693.494579840599
rs7747134	6	105909486	693.418624033328
rs10866687	5	175164609	693.308934287754
rs1399291	1	97576921	693.238222140924
rs1878847	2	15006959	692.991449912596
rs3794609	15	28229254	692.705338941943
rs2979245	8	8939372	692.656726104929
rs4619870	4	149533964	692.561558474722
rs2012242	3	108054690	692.522371815651
rs1343367	10	91700358	692.353967710585
rs802569	7	145960943	692.340881718856
rs332496	6	93455874	692.275870655369
rs3829488	15	28276685	692.235443203603
rs2341502	2	17136536	692.209436450243
rs4785871	16	65924368	692.152562492918
rs1022573	6	127054913	691.927850263571
rs853983	6	127046152	691.927850263571
rs2889678	20	31189992	691.762052226621
rs347969	3	140296423	691.7228839983
rs207011	21	18737222	691.589391273643
rs12992226	2	216613310	691.56957725798
rs7003840	8	11266130	691.333489629077
rs12523586	5	28747074	691.118096181917
rs4919057	10	95122561	691.003045398355
rs1079409	3	71580023	690.814504417387
rs7086023	10	28384097	690.7476641341
rs3103418	6	159501255	690.621830141656
rs1047626	4	42003670	690.296376403867
rs4132888	4	42125620	690.225476405315
rs527458	10	78924623	690.196408824587
rs12489104	3	120430133	690.105071122667
rs12448432	16	778819	690.00924358287
rs7681313	4	84317758	689.934705269196
rs1171269	1	65996801	689.878257741648
rs9415064	10	74089363	689.823549876404
rs17096151	1	75425128	689.664640166958
rs293561	20	31091205	689.628486683981
rs7008113	8	111438654	689.555088335857
rs1155405	16	60376472	689.167979145741
rs1558015	7	101146994	689.116707100263
rs2243268	5	132013962	689.002541897233
rs2122835	8	128278312	688.984402604086
rs12471930	2	171792428	688.7394573992
rs9825320	3	97044052	688.572320258027
rs9301548	13	89933540	688.425448733567
rs12420837	11	44724338	688.328228406464
rs1444893	4	82383448	688.315487335097
rs3809277	12	111743046	688.284432848096
rs12476567	2	163148410	688.269521285813
rs2881240	2	153168056	688.242047801398
rs3813227	2	73651966	688.145955209156
rs7832708	8	10190039	687.910563408256
rs6435957	2	217878208	687.816412527999
rs4233905	2	13848938	687.698576046429
rs7146642	14	34224031	687.656446427024
rs2673898	5	10473239	687.602412838345
rs2595982	11	4908999	687.525716026346
rs11903376	2	226683985	687.443465427667
rs7460507	8	10969074	687.350657815585
rs11085023	19	3571445	687.249598613705
rs1193390	12	128814338	687.16542454814
rs603424	10	102075478	687.120266687688
rs8033972	15	64524979	687.119874256533
rs9369677	6	47323253	687.115668401422
rs4665327	2	26692950	687.10611997556
rs363617	2	74918691	687.088214070523
rs915041	20	56650249	687.088016135784
rs3742000	12	112338538	687.024560253895
rs4850933	2	101066295	686.991103350868
rs7093302	10	55943183	686.625765479327
rs2267470	22	43306540	686.616759220275
rs10736372	1	247977419	686.613572127839
rs12658319	5	153551891	686.584598839315
rs2948926	2	7862741	686.509107863521
rs9626698	22	47593412	686.437197613139
rs12504282	4	80927000	686.365603759177
rs4896324	6	138478478	686.181766189227
rs9307704	4	135042858	686.076115813852
rs6836368	4	130751285	686.064982856643
rs9969217	7	98891437	685.844118305336
rs4074720	10	114748496	685.717773735708
rs4676000	2	241965932	685.56457835535
rs28903	17	31336979	685.544785628598
rs7579930	2	40649915	685.474799322026
rs11128858	3	17827984	685.211517170599
rs6995598	8	129866273	685.066277775022
rs6023367	20	53191910	685.062439187718
rs7031822	9	1351410	684.803164942417
rs11263977	1	37572826	684.761355169743
rs13082047	3	167792005	684.67789629581
rs3931126	5	103533883	684.567093781352
rs12176541	6	48530297	684.501495274695
rs1287735	5	10278602	684.436212480561
rs4244706	3	54259800	684.423541888848
rs4236176	6	170070722	684.401795676986
rs6737482	2	109669493	684.280811000002
rs1288978	3	71099540	684.256027563346
rs4280128	13	75978838	684.075514838888
rs9364309	6	169243538	683.980551115811
rs2603133	3	108219392	683.635928830717
rs2077690	1	172743726	683.597462487458
rs1538956	6	126964025	683.560233644251
rs9388507	6	126970894	683.560233644251
rs2833191	21	32375768	683.490155609133
rs10494969	1	214381304	683.319114941636
rs6046748	20	2075567	683.19552187818
rs6961482	7	153387671	683.139334221873
rs9323524	14	69599569	682.9719354764
rs3802329	8	19266726	682.756976393858
rs4346434	2	44219745	682.689813994589
rs10803655	2	238075550	682.508885311206
rs4716377	6	170073601	682.500562173648
rs12485282	3	120468733	682.131364893115
rs12491957	3	120486382	682.131364893115
rs2372857	3	45111565	682.099171004681
rs7086294	10	117662178	682.073456513055
rs2719965	2	211711551	682.054658848067
rs7337946	13	107491436	682.037498167482
rs4598558	10	65998375	681.939595256747
rs4885151	13	74697855	681.83581140159
rs6070379	20	56767552	681.772415621564
rs7478212	10	55559109	681.628267827744
rs9332624	1	169497925	681.613845577077
rs2631214	10	68298045	681.469514557855
rs1544762	5	170171270	681.358966608238
rs9401888	6	126877522	681.148360215307
rs2381683	2	145739555	681.084485701227
rs16985852	2	19242172	680.972102782282
rs10516441	4	100307166	680.921240681445
rs5996056	22	42127780	680.833545199775
rs11224629	11	101073671	680.819164412611
rs886205	12	112204426	680.738067374384
rs7743860	6	126927716	680.72118470191
rs1448485	15	28282740	680.686165785489
rs13253327	8	9310457	680.648635379248
rs1327121	1	65957336	680.616741319913
rs350832	19	4069425	680.56952544439
rs12470757	2	17035678	680.56230211232
rs7085224	10	54301739	680.547932135078
rs1288373	1	53579401	680.465923532824
rs834767	7	135845460	680.464377612269
rs2046105	4	79907022	680.30834797418
rs6705408	2	9630230	680.291152895598
rs1266492	15	91456101	680.253223978564
rs930834	4	80003414	680.193985863493
rs11004104	10	55918358	680.185105342241
rs498573	11	128054641	680.147550922847
rs2243290	5	132018168	679.945495382345
rs6920128	6	3212381	679.934057958236
rs10483393	14	32460483	679.888225388682
rs12431706	14	69716437	679.851210678221
rs2104388	13	74675572	679.844495870765
rs1782754	1	65993347	679.685343132869
rs2772354	13	99035887	679.580144582646
rs4655383	1	213578005	679.50746436995
rs4887833	16	75614271	679.415961131371
rs3751380	13	49151418	679.074013840263
rs12783031	10	74262554	678.927341269316
rs12420859	11	44724526	678.888406478181
rs2332101	14	24194044	678.842410305989
rs1205887	6	11948135	678.841213807134
rs9848435	3	97062535	678.830269615182
rs2899492	15	52933261	678.826397078054
rs641320	3	138347956	678.817037414445
rs5749598	22	33683441	678.798972827819
rs7611272	3	144486314	678.78897722445
rs12618959	2	33163649	678.77132091244
rs4920882	5	117385290	678.726291448253
rs2880491	2	199150080	678.642279220574
rs831072	3	71427706	678.489092174048
rs318982	11	131415266	678.468856628285
rs1363713	5	170163093	678.408418973623
rs7548102	1	229988710	678.121643607923
rs10178180	2	29404250	677.823291732859
rs4811847	20	55999269	677.777464292763
rs951954	2	110459504	677.311919073242
rs11120120	1	213564007	677.27529731551
rs569629	18	7329034	677.259245382302
rs4489167	6	153915548	677.207543458142
rs6959675	7	89883128	677.056693716293
rs8042680	15	91521336	676.971193339564
rs17085159	5	95166996	676.92332803376
rs4811643	20	54501430	676.895671172491
rs17554407	3	44784590	676.701241234646
rs3924162	13	63263919	676.309817603549
rs1356185	2	17227379	676.111634430405
rs10511403	3	120491505	675.973736664382
rs12351857	9	91192447	675.763365055466
rs6003648	22	23701349	675.744803614424
rs11066209	12	112677278	675.729436231218
rs6064203	20	53913433	675.630154744307
rs6541985	2	126125140	675.442914271083
rs1561937	11	25585179	675.400221281968
rs7338784	13	63253496	675.375933707658
rs760499	6	170725552	675.253310421795
rs261532	5	138949361	675.241414946742
rs4769128	13	21322681	675.23946414011
rs8179712	2	60663797	675.131397559111
rs12190715	6	138472402	675.03619218319
rs1870739	5	153203446	675.020464651843
rs2032863	5	170155221	674.947000247056
rs13277797	8	129859923	674.869127413177
rs2553449	4	106698891	674.802237520628
rs6132153	20	1958144	674.575561438779
rs9457490	6	159299215	674.514202964723
rs754151	6	134853193	674.447992264286
rs2018340	22	43390318	674.273944417638
rs1034117	21	17431896	674.25684243544
rs9324690	5	150718423	674.248642212751
rs2823621	21	17531988	674.213497860849
rs361068	3	138496947	674.137529884374
rs366178	8	8771153	674.120879707926
rs11625755	14	57804036	674.035674602962
rs853267	3	64267888	673.892694430263
rs1526839	12	67515093	673.775559754232
rs1547412	22	33041766	673.715415188531
rs636840	1	18267299	673.569913186986
rs11887493	2	117734537	673.425661220079
rs2207720	6	8019196	673.423290889551
rs304653	4	124080711	673.419833432015
rs10414354	19	1313762	673.173776519135
rs6451268	5	36255363	673.102143373653
rs3115351	2	72643374	673.07216780972
rs9560057	13	112077525	672.861113327444
rs11004141	10	55971426	672.664843340468
rs1477107	12	15760842	672.625872252195
rs11014358	10	18754494	672.554725478147
rs2895702	8	82056339	672.429041246287
rs4320511	8	10870604	672.372562450949
rs974627	12	38919523	672.366741180912
rs4877240	9	85440940	672.219896471803
rs6543884	2	35165692	672.191484936178
rs10190488	2	179684397	672.171440968421
rs10737765	1	116770201	672.160078825779
rs16978569	18	44066827	672.05427811039
rs9380645	6	37102821	671.9483500312
rs6482158	10	21301917	671.903086542173
rs905646	11	88353801	671.746082263713
rs764372	18	9827367	671.638766439955
rs4253760	22	46622383	671.552144664982
rs4767860	12	112942352	671.477799470851
rs909680	22	40073784	671.469717931084
rs3862700	18	67862223	671.403478470998
rs916598	7	126926890	671.373002669651
rs2412513	15	40670741	671.368986685649
rs9491571	6	126500850	670.681316900236
rs1849384	12	85833159	670.41609445278
rs4555525	3	108810523	670.386239871136
rs630364	1	36449303	670.161548094535
rs7087762	10	74900120	670.025532591822
rs942399	9	2261943	670.005475575397
rs963110	3	107515309	669.953968732091
rs892688	9	26239409	669.905146461628
rs3754812	2	174943875	669.725995736771
rs1197690	15	42097735	669.663468085279
rs9388489	6	126698718	669.592258993534
rs1325058	8	139075825	669.576624803028
rs1406045	6	145004410	669.566689490313
rs2695783	12	56588452	669.356007505048
rs10466960	12	83249246	669.332587353791
rs2301757	12	112703731	669.277386588854
rs201448	7	101738859	669.270524789212
rs11601310	11	48085188	669.244346943254
rs2426714	20	55970332	669.158185608055
rs7675928	4	6890936	669.13666297909
rs553344	11	116277664	668.964039862435
rs2568554	2	237699672	668.950860023447
rs10745884	12	100374140	668.751137039762
rs2736340	8	11343972	668.689450008065
rs1995722	3	20228769	668.678623321225
rs9843732	3	134023055	668.534511481064
rs1470023	5	10800149	668.4823593459
rs1148967	2	26821835	668.428527952559
rs10903340	8	11450586	668.254765094567
rs1250249	2	216287275	668.187229295187
rs11247594	1	27067416	668.097872758781
rs11087269	20	1944509	668.060378320407
rs4507607	6	134409798	668.038504241036
rs4246043	5	152816488	667.974232666638
rs3784929	16	75677026	667.920007490165
rs12645972	4	38290545	667.87154209313
rs9310545	3	18197007	667.845735619296
rs719104	1	62585653	667.802779732118
rs4917747	10	95102201	667.782367863867
rs12052097	19	1340059	667.747421362408
rs2313048	19	18915987	667.589039692837
rs2259091	3	58094156	667.473838940332
rs12992554	2	109590379	667.42807625943
rs2243288	5	132017943	667.355310861412
rs9834673	3	107502946	667.257476201112
rs616519	1	10768001	667.226257210769
rs634392	18	70216044	667.221486801479
rs2268417	2	74682511	667.192156027199
rs9990735	4	149521072	667.18334519105
rs2105001	10	116693442	667.140501582053
rs11709533	3	66539627	667.123375610946
rs3432	17	79617533	667.069650854348
rs295315	3	141362224	666.971846167228
rs12262718	10	17343705	666.925232020658
rs7174832	15	94036222	666.889640348921
rs9945476	18	9786264	666.828751392104
rs4675743	2	209087334	666.772912353559
rs6759948	2	158889592	666.736762844507
rs3934947	9	122640418	666.70227484348
rs6003645	22	23700638	666.698183779647
rs10939499	4	13697960	666.622617939852
rs1024522	7	28054739	666.599302763485
rs7630559	3	144479726	666.507903239896
rs10884071	10	106731969	666.342133339822
rs7914674	10	106738674	666.342133339822
rs6569733	6	131457656	666.313654921307
rs4832067	2	84330302	666.263996966629
rs4664511	2	152814463	666.263030451459
rs12477585	2	18002458	666.211460527755
rs10153679	2	48291581	666.202817061198
rs535638	1	36216834	666.081320675462
rs2905495	11	60841280	665.969246796882
rs6925813	6	160301357	665.901666460418
rs8059894	16	5553181	665.895394523049
rs4436849	18	30555445	665.826934711302
rs9311137	3	36842883	665.817561633809
rs1004704	16	48537420	665.814661765498
rs7121129	11	127058946	665.807162772268
rs12023499	1	155031375	665.789481262086
rs4896067	6	134831485	665.733932118232
rs400404	8	8770453	665.708038004047
rs7246261	19	3565356	665.704610416511
rs4958655	5	152821588	665.660857552902
rs1205852	6	11942370	665.354581679753
rs1719247	15	45620984	665.287544074657
rs3901444	17	60858058	665.268341171314
rs6826460	4	149605652	665.254828285145
rs2058429	12	9747465	665.099565238204
rs1137	2	74939175	665.050671623472
rs1200000	13	37702749	664.657597398537
rs2122497	15	37247245	664.59646678841
rs4693716	4	86532910	664.470191278928
rs245827	5	142414680	664.325086199692
rs3825536	13	30103193	664.289084007395
rs11633199	15	91712436	664.251727037974
rs374522	6	134648413	664.218620486207
rs224632	11	32085419	664.166486567193
rs10933728	3	194027567	664.111639764198
rs3128378	7	112129025	663.992234600973
rs7719906	5	10809585	663.983368284644
rs6494412	15	63856543	663.907605960906
rs2868756	4	84081728	663.898054989645
rs17136351	7	113123046	663.858550571869
rs1519654	2	101096959	663.803644020526
rs1420722	16	48749534	663.699821243513
rs4777501	15	72629720	663.637498824125
rs2236543	6	79912188	663.614312431941
rs10787675	10	118237851	663.562453650168
rs10195871	2	60720588	663.53396219587
rs7297186	12	111778177	663.507420114063
rs17056092	5	158115877	663.480581143449
rs11657553	17	47960805	663.475397936104
rs6802068	3	26297024	663.433838326618
rs1519662	2	101143617	663.257765868452
rs6875299	5	178681855	663.118579135196
rs10085217	6	100265985	663.096981137492
rs2823596	21	17443016	663.064894638233
rs16891359	6	26148999	663.057032729795
rs11559290	4	159601675	663.052438236228
rs666951	12	112136582	663.039396525451
rs9839178	3	107507775	662.879742197855
rs627308	12	112146554	662.86890432202
rs798790	14	62037995	662.820211412717
rs11187348	10	95016234	662.769428485647
rs2001674	2	17796164	662.713457221635
rs705056	2	129248601	662.6919240446
rs768148	5	173280733	662.428788173721
rs9644870	9	27038947	662.346215890438
rs969348	15	81847278	662.306727415544
rs10155	19	3534841	662.296267006265
rs10176935	2	15004103	662.261573174059
rs9375609	6	129346876	662.235399395812
rs4390542	15	52937959	662.175678048553
rs6756739	2	53185127	662.148400150155
rs10799573	1	224625074	662.140390194389
rs6665591	1	36411736	662.064990450099
rs627101	15	64900525	662.026984049142
rs6992247	8	8948468	661.876222969702
rs7248466	19	9897976	661.868967380012
rs1028040	3	57240609	661.755675995743
rs9402090	6	129313498	661.613716769454
rs9390208	6	145070907	661.592547967919
rs6493549	15	52528192	661.530204183075
rs10089466	8	34723345	661.528002950251
rs2957795	8	127071997	661.490671038886
rs13420155	2	84121007	661.489968418282
rs6962026	7	6246522	661.450304205829
rs10007810	4	41554363	661.408518741223
rs11822822	11	123243941	661.398756019564
rs4666507	2	19803694	661.287234703634
rs6685883	1	247931318	661.21643600745
rs1851214	13	63525095	661.196478364478
rs11873300	18	7049281	661.18984049243
rs1011857	8	65137603	661.097217698492
rs956088	10	25706231	661.027163104954
rs6546838	2	73679279	661.020235521066
rs12186803	5	132040068	660.935239240776
rs7682049	4	42112733	660.811327802804
rs9830186	3	149184313	660.808604501874
rs4974078	3	49009385	660.78881004567
rs6918220	6	47317311	660.766999213022
rs773360	13	105376453	660.731905457707
rs7517810	1	172853459	660.714934964803
rs1350587	2	126042044	660.653935115655
rs13270922	8	66200540	660.487658406857
rs2101523	21	19097888	660.481776334831
rs975418	3	57238603	660.389598889909
rs3843715	16	82439010	660.377359616691
rs2056048	1	97558161	660.347223629038
rs4269797	1	63628647	660.132375705232
rs7152787	14	98815285	660.01821289949
rs1498821	4	54666950	659.991167048132
rs7925824	11	45929960	659.989562671201
rs2970940	2	17581403	659.97177609748
rs1494978	4	134947800	659.828583782579
rs12084964	1	169113281	659.761477802203
rs4755869	11	44711161	659.739786849083
rs10177869	2	213041417	659.655265852518
rs12587756	14	49229966	659.569888907402
rs6451718	5	43588947	659.494013337338
rs4143541	5	5725161	659.385240149486
rs4877041	9	91653748	659.325428094321
rs1998536	14	97185998	659.234846165188
rs12311669	12	85638088	658.97590708851
rs9523745	13	93296336	658.915963958322
rs3805647	5	127741162	658.904649640778
rs2070874	5	132009709	658.881310441621
rs1979038	2	149210897	658.806191994952
rs1883345	1	4882655	658.768252866064
rs1455627	2	126719124	658.731418511518
rs11783247	8	10788874	658.721628844301
rs9460122	6	170669892	658.680526739097
rs472465	11	111468961	658.646261842138
rs4984247	15	63758646	658.583315506319
rs3760407	17	48472269	658.52869888307
rs12950178	17	80453932	658.410670022312
rs7537203	1	36225947	658.360414984432
rs153676	16	65896838	658.316417138893
rs1462741	3	64309125	658.266948584527
rs4848134	2	121712506	658.180775173887
rs4483815	15	37927513	658.110538446017
rs2901438	2	73665655	658.003151179357
rs6546835	2	73664714	658.003151179357
rs6882277	5	106709799	658.002289551209
rs6060627	20	30262158	657.930547003484
rs10193972	2	73717655	657.801102338098
rs2048062	4	117092229	657.770787025692
rs1278947	14	32420321	657.740866158025
rs6607302	17	36194229	657.63696062616
rs964632	16	75594917	657.450694199626
rs4896740	6	145075723	657.346470350868
rs7128074	11	44770544	657.168995768807
rs531577	3	138401298	657.130249242593
rs12523705	6	22068272	657.103668266441
rs12187625	5	78673235	657.090061270114
rs6801602	3	188519593	657.057636627253
rs2722458	8	40406321	656.914262981135
rs7077247	10	114812070	656.797090620135
rs601663	12	112123283	656.768008209222
rs510388	11	111451868	656.441954902013
rs6574769	14	84535426	656.343230158775
rs9937270	16	76094934	656.333207232002
rs6014987	20	55975713	656.324767904898
rs10954541	7	136375978	656.16301539637
rs10766573	11	19609943	656.12242674236
rs7860423	9	140955546	656.107318446616
rs10904826	10	16896386	656.078085456597
rs6473264	8	82119502	655.900178085345
rs10896450	11	69008113	655.889846474646
rs10818789	9	125956460	655.770831078177
rs875519	20	31091234	655.583170898803
rs239034	21	17713196	655.576965632981
rs9640779	7	117682100	655.516278361809
rs2056486	2	73717566	655.468671426409
rs1874022	16	75655048	655.435081342457
rs9372885	6	128476090	655.393788528912
rs10054692	5	67095389	655.380558920231
rs9502339	6	5794947	655.337389592968
rs6918767	6	139707584	655.333168401713
rs11652033	17	54572011	655.307733900744
rs2294306	20	7869024	655.248958215663
rs13324420	3	190443276	655.17519939478
rs8064138	16	78390451	655.044809306097
rs6721518	2	152829656	655.043163246088
rs174570	11	61597211	655.008885659229
rs7488783	12	49760498	654.976248513701
rs3771744	2	74578535	654.93330712642
rs586851	13	98744562	654.824675712166
rs10496191	2	73673797	654.819531054465
rs7584977	2	173332724	654.73512807602
rs10437653	11	46297630	654.606910431081
rs17002711	4	78428945	654.524391359
rs10755093	3	140290652	654.417188012361
rs10997361	10	68482453	654.050811000567
rs347965	3	140307928	654.039140550899
rs2159637	18	9838348	654.03474243121
rs12589424	14	94292180	653.980853698146
rs7367713	1	36156431	653.936128854276
rs7504545	18	38026602	653.888989182116
rs1154761	4	80009983	653.879511312661
rs10517309	4	54672844	653.822745577287
rs6485600	11	12259701	653.730656970461
rs760712	22	39874789	653.670483915521
rs10908316	1	35494809	653.637607593401
rs6023900	20	53757047	653.607260033859
rs12153763	5	29028608	653.605380175102
rs12155539	8	19316085	653.576409488903
rs6936084	6	127614300	653.573478178045
rs9315015	13	31078510	653.5362736877
rs10894606	11	132671610	653.291485097004
rs2697329	2	145892426	653.249850846405
rs10505268	8	116776329	653.226405126069
rs7721491	5	26963431	653.179313710468
rs1052502	6	135606564	653.173060052949
rs154747	21	19437979	653.143487537745
rs4920256	1	234616521	653.134440865467
rs904462	11	88430923	653.099741702483
rs1461236	5	153241170	652.979788837852
rs1941213	11	133125328	652.928607957029
rs6750415	2	19807587	652.912866381898
rs2012223	11	132624886	652.908788179732
rs4416176	2	26682645	652.77226765451
rs9399904	6	105622520	652.737172598558
rs2174667	4	117116548	652.667601897112
rs2066992	7	22768248	652.60821084689
rs1107268	3	18200345	652.56658353995
rs11158780	14	69502144	652.498043785891
rs2847502	11	120118497	652.423716650778
rs622957	11	100763307	652.002488448016
rs669898	18	40500065	651.985324638026
rs6794393	3	57256120	651.981664723649
rs9289324	3	96929436	651.881963200598
rs4238837	16	65865496	651.780499062498
rs10008952	4	114330614	651.746921888898
rs566977	11	133052375	651.728823109099
rs17840659	8	111419528	651.700319406123
rs2282440	1	31347319	651.664071746277
rs4272045	4	61663915	651.648153319062
rs7768549	6	170197800	651.614744162062
rs286458	4	79973888	651.610270008025
rs10106461	8	71405287	651.568365956023
rs6501732	17	72703426	651.540678656017
rs1398034	8	138932175	651.498804582352
rs9901765	17	56266805	651.485973509475
rs890794	5	153557906	651.410397000993
rs2013387	1	173546834	651.382852538492
rs7633837	3	71455774	651.276465196537
rs4857745	3	177505761	651.240964089806
rs9899687	17	73358258	651.208332856292
rs1026442	12	10765030	651.191485797301
rs12474171	2	104634849	651.16490778386
rs2472802	6	14767418	651.096965882102
rs1333208	10	84666080	650.9607032486
rs10472790	5	31870237	650.955407011051
rs3120134	10	132246153	650.935228310551
rs549022	11	57456243	650.929749507521
rs7919248	10	115275364	650.904694714181
rs10783609	12	54252029	650.844093670783
rs2240227	19	15852241	650.842351672386
rs10734291	11	20435107	650.77581188539
rs6446009	3	59097592	650.718156103118
rs10910527	1	232599188	650.699271257973
rs6659944	1	168779468	650.630158680464
rs1525760	4	117135379	650.497993661702
rs758973	4	13539372	650.306896568153
rs3850695	10	95164832	650.30504315806
rs4665220	2	23770692	650.250521121201
rs11079919	17	48693154	650.230792941613
rs364641	8	70870855	650.084205029664
rs2201057	3	56533401	650.002195013215
rs1003395	17	54696231	649.939893712039
rs17310190	14	97190793	649.938404068973
rs2971014	2	101227895	649.929110496031
rs7600722	2	18357451	649.832551570442
rs371825	2	219863655	649.785125257086
rs10138605	14	101135964	649.740887401653
rs454578	5	80966665	649.737469174156
rs7852195	9	81606410	649.719776808893
rs2157453	1	172863947	649.643193471314
rs9564019	13	63848162	649.631433026593
rs803054	5	132085976	649.561264824693
rs11901891	2	200401359	649.539497265752
rs7645395	3	64351871	649.308505074089
rs4789947	17	77135790	649.294739379636
rs4673651	2	213004602	649.281226511332
rs17517509	2	216284773	649.094245311858
rs4767944	12	112209340	649.066481057809
rs4894200	2	177634106	648.984007378378
rs673604	1	35687814	648.902858292017
rs493810	11	111491887	648.728431139502
rs4705505	5	113797913	648.71511471955
rs700851	2	108352120	648.681521916104
rs1433870	18	37992790	648.606749479404
rs3884558	15	61702778	648.464416459291
rs12446160	16	48358367	648.392739754985
rs4926852	1	50704842	648.338675577761
rs2135459	8	139979208	648.255478632657
rs9846246	3	107424089	648.251722231672
rs4755895	11	44815078	648.127044257691
rs4921607	8	18539038	648.049766172582
rs4884460	13	63851089	648.038868604327
rs1380843	15	64242245	648.020971487205
rs384112	6	137338486	647.972722903949
rs1789355	11	111499717	647.962994606643
rs6008817	22	46814670	647.804486029623
rs9316386	13	49079650	647.726139862486
rs6687440	1	106770109	647.717627294048
rs13277113	8	11349185	647.716604595046
rs2875690	2	237977736	647.68002122636
rs859637	1	172710999	647.62815732561
rs1123641	10	74485708	647.625708455351
rs3845845	2	152879291	647.606433522447
rs10885409	10	114808071	647.597144436812
rs937837	3	44932269	647.479937011354
rs2056679	8	16387864	647.421467672754
rs3943733	5	80942208	647.217515359087
rs10754436	1	116768897	647.140214838865
rs11733134	4	61553162	647.130078840351
rs16828836	2	149312727	647.039586264568
rs10889558	1	65976965	647.010032863475
rs6675524	1	205424505	646.947153301034
rs12624429	20	1943123	646.66025095983
rs17320933	2	175176214	646.543680611062
rs12222458	11	113417602	646.421622466548
rs2412541	15	40913839	646.420636219923
rs9319336	13	27624355	646.368750830905
rs1551310	11	68857037	646.295644426443
rs3998448	10	64068342	646.182933138042
rs6602291	10	8295135	645.991418813182
rs6802702	3	136489562	645.908400750415
rs4767293	12	112463295	645.888213344946
rs2887286	1	1156130	645.67793371751
rs11793236	9	115655848	645.555679881039
rs9551699	13	30163014	645.454118209983
rs17043526	3	5810612	645.33000345092
rs793598	3	107091533	645.328326996229
rs7596259	2	173305730	645.215533874946
rs12629792	3	66462235	645.117230485355
rs323345	8	30702601	645.06934365903
rs6001762	22	40495472	644.992377139734
rs7180310	15	25339336	644.88778630506
rs13266401	8	31887757	644.849992265507
rs692804	11	120099367	644.815870178747
rs4778214	15	28205563	644.79581873622
rs1832050	13	105505223	644.783288226807
rs6447118	4	41855572	644.781768569525
rs2140741	7	96264644	644.679482588136
rs11809180	1	169100094	644.608435975387
rs2432	1	114631979	644.547191492212
rs1816732	1	214313104	644.519078098795
rs10786777	10	83695624	644.430026784382
rs2622358	4	79986795	644.423373568719
rs10106858	8	71449444	644.364451414224
rs10931862	2	154830753	644.30548340633
rs6456207	6	170723831	644.286771106484
rs759159	7	55179399	644.256169531464
rs4146409	4	116547099	644.24554565792
rs4722175	7	22797177	644.229945382545
rs7922310	10	107977682	644.163056616852
rs12066143	1	172814854	644.148221602347
rs12466995	2	29431483	644.103761569179
rs7295136	12	118319133	644.074387965897
rs1790099	12	123656532	644.051835442702
rs26999	5	94235505	644.046076843713
rs11674746	2	242135701	643.993292088145
rs2278888	15	40847232	643.955983880616
rs6045946	20	19254847	643.90399675136
rs12672026	7	101672835	643.804658897804
rs1433270	5	4455016	643.731709827711
rs17158284	7	83495879	643.612893103776
rs4408180	1	107735112	643.537924412512
rs17135888	16	2383267	643.524916665961
rs280936	13	30156316	643.520943482164
rs2921449	10	74491808	643.472839495126
rs300159	2	17981683	643.457387529059
rs7780323	7	112607000	643.423348215781
rs1476211	4	13542035	643.245421769459
rs2624996	15	81881734	643.244752490395
rs643785	1	109734224	643.243513685171
rs8009726	14	43272102	643.205697659241
rs12658312	5	175177444	643.053539363855
rs6440161	3	143019983	643.042861766115
rs2406911	5	81312255	642.945931102888
rs4521165	3	136369709	642.86780594152
rs17102	1	168820747	642.783152866374
rs4272231	6	145098211	642.766342382738
rs2072884	22	43436168	642.68298342323
rs10490954	10	11138047	642.644806935053
rs3105439	8	101835048	642.630375487269
rs7792872	7	106197811	642.598864521786
rs7453135	6	134458871	642.575101514867
rs4240673	8	10787611	642.504596711751
rs5750824	22	39830122	642.485124677953
rs1381197	18	67793453	642.472065388576
rs2169348	18	67843103	642.472065388576
rs7715256	5	153537892	642.451063902244
rs315734	5	169705290	642.417427847537
rs4567871	2	211539301	642.404927336017
rs6987520	8	69831791	642.400215111728
rs780321	8	127083694	642.364896084293
rs1430043	2	16635964	642.364616702498
rs7483764	11	88383612	642.325052269099
rs17043051	2	113933803	642.29818591565
rs989291	8	109020399	642.282568507266
rs6761864	2	16815683	642.251208707355
rs17121852	10	108751845	642.228166699957
rs11090233	22	23690324	642.064681699149
rs1330226	1	106843174	641.950813023194
rs11896903	2	104715325	641.926295295257
rs12546366	8	10802145	641.92580544179
rs12890042	14	32890443	641.925782215933
rs9377299	6	102202510	641.822821333537
rs516022	19	56609370	641.793439424893
rs5759197	22	43550148	641.79158189017
rs1438715	5	10811057	641.726082321064
rs6742737	2	46297913	641.686465023691
rs10272083	7	144159462	641.651760750448
rs10889741	1	68492520	641.646737442982
rs474287	6	7026599	641.595385415239
rs1361636	10	25717910	641.573119080439
rs3820710	2	29435477	641.543856099415
rs2567564	5	10394582	641.533484943514
rs7555643	1	247142238	641.50388992955
rs4742634	9	9890961	641.406878104774
rs12477831	2	241295855	641.397569421792
rs4388909	11	78319650	641.311777693618
rs12656103	5	152940727	641.21245340881
rs4924182	15	37942810	641.128989739335
rs6121302	20	30567676	641.080532238761
rs1936075	1	164992227	641.010966661351
rs1464045	3	18193883	640.992690412458
rs6776585	3	138517383	640.977044077678
rs9286879	1	172862233	640.89487764194
rs12372930	15	61705262	640.867833106664
rs1891805	1	154904839	640.837807608347
rs9315905	13	21404968	640.733213988267
rs7180823	15	64150868	640.694357754973
rs2116666	7	38721689	640.66703683972
rs9564009	13	63761965	640.557016065597
rs1598915	3	97105551	640.544569229463
rs5761499	22	26767017	640.481767653621
rs2414167	15	52907427	640.281922177265
rs1760960	14	65698120	640.171593742206
rs10933809	3	104800349	640.062650913531
rs2277820	21	47575371	640.062554054758
rs1016612	1	176878678	640.039191888713
rs9655	11	120100596	639.958266267851
rs158029	21	19447494	639.885648880696
rs2285750	17	42114671	639.792436049788
rs1317407	2	126631550	639.75072803842
rs2064960	6	91056783	639.640285018469
rs10908348	1	37878609	639.517367452856
rs2884179	2	173278776	639.456076120593
rs6777821	3	71089960	639.425286531047
rs5759742	22	23700906	639.347855465603
rs3091433	20	45413087	639.320505588302
rs4968239	17	44802773	639.277130545068
rs10228095	7	154058754	639.136924375168
rs323344	8	30702524	639.103817765525
rs10762788	10	54330063	639.094805087075
rs10891288	11	111552052	639.042659794818
rs10750999	11	63399149	639.025322061933
rs2421069	4	134975712	639.005188426176
rs11018127	10	129269058	638.947774882623
rs2842063	6	71238376	638.860823568583
rs10912551	1	173119966	638.824090696981
rs773358	13	105377462	638.795352972543
rs1226543	6	47046190	638.788101068124
rs12613265	2	25329897	638.776947932272
rs9398855	6	128172018	638.637246262122
rs10823235	10	53342023	638.603112222606
rs200561	1	168822446	638.589488174381
rs13086084	3	44380487	638.58548579146
rs2220128	1	185735912	638.486055759965
rs2131679	1	8811767	638.465240536306
rs1376080	18	44030043	638.446750467484
rs859722	1	172745283	638.434575112636
rs6800282	3	144461276	638.378668195897
rs9839493	3	64308262	638.242956213673
rs7873073	9	26891901	638.241558958907
rs4742630	9	9863226	638.216098359307
rs2941876	5	90478288	638.154398820287
rs4853189	2	76232325	638.128491460375
rs1010242	10	15971234	638.104374028433
rs1334057	10	25673381	637.979485566165
rs1203136	1	35953294	637.95452870123
rs1203144	1	35971007	637.95452870123
rs2877967	4	177707601	637.887363955024
rs1026522	4	21655862	637.882689838061
rs10908410	1	36242027	637.86454062335
rs1947582	5	148892094	637.834194204297
rs2024966	20	55233109	637.725711506954
rs679832	18	40954686	637.692610036537
rs3901678	2	43587450	637.666414075866
rs771948	6	137328337	637.651965146309
rs4732523	7	83483978	637.544256484022
rs2993410	1	47212008	637.518634223408
rs11072372	15	72783500	637.477968743947
rs7144018	14	57607066	637.371949842872
rs10743430	12	22151572	637.352093061167
rs12636315	3	161533628	637.341102691064
rs10825114	10	55582904	637.305583186389
rs1465026	12	67503367	637.290183739256
rs4747760	10	8273662	637.258519094545
rs7898482	10	28408382	637.25557369885
rs2014233	5	79847375	637.15756181957
rs10834184	11	23741439	637.13305255832
rs9864836	3	196200736	637.0973535924
rs4519134	12	48808926	637.064228323652
rs10745877	12	100274329	636.965617719207
rs1537969	13	23641247	636.964987066964
rs319134	5	103322063	636.955681075729
rs7720490	5	10352122	636.816918127366
rs6843675	4	105306928	636.796954453477
rs433074	21	37155660	636.618170625947
rs4789637	17	72206792	636.556397425616
rs7035447	9	26975567	636.437454800558
rs7269352	20	48918419	636.410610403297
rs7818391	8	126912467	636.372844139375
rs10075639	5	28387114	636.371397595836
rs4596393	5	28391151	636.371397595836
rs9322425	6	153912823	636.23619105772
rs11066322	12	112922528	636.223888206885
rs902409	4	149463930	636.156962671214
rs9852399	3	43293237	636.109396984115
rs1567803	2	101343017	636.09121734068
rs1456212	15	31424053	635.990718694811
rs638300	11	106245467	635.920738324073
rs9493231	6	132511835	635.902720702826
rs10490434	2	17034357	635.876971356588
rs2438652	5	10239260	635.838831541006
rs6999392	8	42323979	635.798879553359
rs11800819	1	229928155	635.697334565653
rs7158266	14	57648750	635.682250494366
rs9916811	17	74749272	635.652845515288
rs10060486	5	159310104	635.591774765049
rs3009559	10	74450318	635.373015042302
rs4773353	13	111973788	635.288738674199
rs7184692	16	67180170	635.270834788178
rs971779	12	66182454	635.268446660778
rs6025855	20	56438682	635.134372998885
rs2288970	7	132106952	635.127173979789
rs16981514	20	20048907	635.123573843162
rs2463383	15	46236197	635.107634110866
rs13327370	3	197744197	634.915765756325
rs7893781	10	74741180	634.905522072297
rs12221798	11	94681988	634.825301543599
rs2409784	8	11396855	634.804903642119
rs10423666	19	6025134	634.774316645561
rs11224580	11	100938292	634.730018769157
rs4658753	1	245491405	634.687719921906
rs10927222	1	244534314	634.674404854409
rs1722418	2	16820304	634.632859487104
rs6089953	20	62291007	634.513362848966
rs4603218	10	50332538	634.395274302814
rs838086	2	120001501	634.386654250962
rs2061446	5	167079520	634.356142659376
rs1965519	7	101361061	634.345756284988
rs7542179	1	36461121	634.339148389368
rs4711546	6	38366185	634.152911270768
rs10897193	11	61746268	634.115131036065
rs2681401	3	121843126	634.030557274099
rs630063	2	220472595	633.932285553001
rs12624987	20	20016344	633.856121708384
rs7709159	5	147675835	633.741390035961
rs929585	17	54449675	633.7028678313
rs2589668	5	10434642	633.677760104728
rs16937760	10	55561993	633.632644303864
rs6997963	8	122131995	633.584351025126
rs4933165	10	91662901	633.496559076759
rs7612449	3	180104189	633.348028954874
rs1004070	2	216584716	633.298631639613
rs2403595	11	12385308	633.172861824196
rs2128817	8	54815800	633.164707829474
rs1465104	6	126373764	633.083140565626
rs7908934	10	111223427	633.08306064176
rs1863977	5	116825351	632.985788179794
rs3826417	17	59299974	632.840148578559
rs2640707	5	10400112	632.832171329046
rs1544396	12	112062874	632.752051822375
rs4791117	17	63852686	632.737611906374
rs10805265	4	26585310	632.73714075473
rs12476100	2	212534519	632.710116352029
rs10454965	5	167219267	632.657369742139
rs11204519	1	247996299	632.643018699721
rs2237572	7	92260259	632.565113214516
rs137183	22	26670084	632.410411907196
rs6503977	17	58592032	632.401395024802
rs6555330	5	5111701	632.396412766541
rs1975460	11	25585106	632.280221610611
rs3760999	19	3520561	632.221611330385
rs6128983	20	59526684	632.137932303522
rs9836231	3	136414320	632.118796714517
rs4333087	3	86665407	632.118338241356
rs2038918	10	53291812	632.086780843792
rs4930645	11	68823246	632.083065363905
rs1998610	13	52426513	632.045804991465
rs6985109	8	10761584	631.947269724913
rs1339474	10	15950148	631.802124688906
rs10923574	1	119030697	631.767689096507
rs11132235	4	185142115	631.654754083248
rs1346701	18	38345923	631.648029987706
rs9933843	16	30903678	631.617810710829
rs3732179	2	61154324	631.5895650889
rs7117260	11	4869905	631.515595465159
rs1013260	2	18381992	631.515458620934
rs36724	5	94180571	631.510192639578
rs7425108	2	29453834	631.492697251544
rs161412	10	34312615	631.478665629346
rs10935386	3	140282340	631.413401040221
rs1512196	4	43371258	631.368057967838
rs3126174	14	50342950	631.324675084634
rs12495352	3	17852920	631.242008149923
rs1350922	14	98246189	631.230140366753
rs6502091	17	80216369	631.224512235357
rs10240737	7	132065378	631.200155001755
rs7719067	5	153538240	631.137651603068
rs2144218	6	134871049	631.110920482055
rs2389736	2	163407012	631.052183858127
rs2804702	1	181318294	631.018702783299
rs2335191	3	21333845	630.945063925805
rs857395	10	56089262	630.940115926056
rs2255959	14	62088385	630.921060829754
rs2407548	4	151850523	630.886235256722
rs4690135	4	80931981	630.842329629855
rs1496682	11	91863791	630.677899132972
rs12446019	16	90149921	630.637960274525
rs7904238	10	74592183	630.608494592046
rs4315565	2	69287942	630.595471829135
rs11785772	8	103076378	630.572700546347
rs17736934	13	112841279	630.569049573091
rs6688902	1	24579434	630.560854609557
rs908679	2	22429608	630.511795512409
rs11243620	9	133398652	630.407875931393
rs7654644	4	84076490	630.380570130449
rs11004107	10	55921315	630.373886684626
rs1398200	4	43350369	630.334928371828
rs13155209	5	10788918	630.195003093249
rs10010950	4	151574838	630.110184338777
rs10740396	10	74020043	630.092206561393
rs4763429	12	15814757	630.07255327116
rs7723247	5	167115061	630.030554243545
rs1923665	1	204864151	630.013887311407
rs2276907	4	140950159	629.869810445401
rs10518647	4	135033481	629.787191954783
rs11859822	16	28995056	629.698596397884
rs4861120	4	41602144	629.646978151933
rs10871454	16	31048078	629.581796255286
rs4686753	3	185951647	629.537907747352
rs11801589	1	204807499	629.499613265159
rs9831488	3	160755061	629.442857399631
rs7278220	21	42725379	629.420706538746
rs8013143	14	23494276	629.414378101905
rs941718	14	23495047	629.414378101905
rs11163183	1	81478036	629.35699410327
rs9929482	16	17472690	629.233226751793
rs4333954	10	107155624	629.167704580322
rs2242046	15	85478728	629.138480023639
rs2214573	7	21566422	629.12070203058
rs4706767	6	80012424	629.088536489969
rs7009724	8	8939124	629.072167384491
rs1895218	5	103198424	629.050245249541
rs6442206	3	1149543	629.030199052428
rs1516207	2	108262070	628.944471351701
rs2271845	11	45935252	628.840975796384
rs7575052	2	222618434	628.834245974659
rs7558055	2	84291073	628.803048056562
rs9815974	3	71439471	628.765204294934
rs7601	15	91509591	628.758066072011
rs7558682	2	17453967	628.757473559676
rs9842981	3	97332240	628.610488142325
rs11990769	8	5053821	628.505863875745
rs6490474	13	31222719	628.475825876159
rs834133	2	158091881	628.417866620543
rs6987006	8	35803680	628.37751496524
rs4868324	5	173203874	628.375447645203
rs4951140	1	204823160	628.351479329702
rs8044561	16	71551140	628.321154629936
rs6099613	20	55988082	628.300949365199
rs6569930	6	134461879	628.295385408561
rs406098	13	48963783	628.254642001802
rs2288811	5	145859788	628.230545339822
rs2400219	5	145851896	628.230545339822
rs4588482	4	80033503	628.226997685127
rs7136930	12	12530717	628.209359772234
rs7604835	2	152881907	628.207881195825
rs4933521	10	91650648	628.193057845543
rs11863877	16	17453336	628.184338293441
rs13070250	3	68808224	628.170427159486
rs7374961	3	134825987	628.124129238262
rs2166336	10	74581533	628.107934027387
rs848145	3	123336981	628.096390119669
rs222699	14	24072723	628.016230605768
rs1870181	10	109449292	628.002788126589
rs10240682	7	103679021	627.966461295114
rs1063588	2	74690377	627.950782991991
rs11788110	9	116891824	627.873423981942
rs4241399	3	108851199	627.783748597572
rs12037853	1	172852402	627.740915252359
rs6049573	20	24277666	627.66452037915
rs2030186	3	141350902	627.634607780141
rs4525426	14	101525155	627.612728106752
rs2024316	17	54526300	627.584602800609
rs4867100	5	32007712	627.511318673096
rs16870549	6	93695111	627.378950841157
rs2549156	16	82862654	627.343782950916
rs2226303	21	36202774	627.297292605188
rs4776644	15	64189216	627.274175055259
rs7190737	16	86412583	627.257559976815
rs4540083	4	41585323	627.237473237969
rs4811693	20	54937542	627.206275710201
rs2048093	16	7584684	627.093356721339
rs888256	5	103343117	627.018791177632
rs11693801	2	43590328	626.944551645058
rs914971	9	133338392	626.934907081679
rs4727468	7	100507895	626.871975285963
rs2095390	6	138436147	626.860762573132
rs1470253	11	20121456	626.801227246221
rs379977	6	134661884	626.726184042514
rs6661276	1	102309648	626.705304964264
rs6939877	6	14770578	626.664270179541
rs6440876	3	153117270	626.618095200672
rs4733070	8	31098934	626.582066363743
rs11106721	12	93258497	626.560185335694
rs7982191	13	94258469	626.461136445122
rs7828212	8	82172030	626.434914194601
rs4261225	10	115289374	626.372491067307
rs4659853	1	235574973	626.220474645398
rs744908	1	117003587	626.095448380571
rs10491035	10	49795635	626.09152340613
rs9327407	5	125797950	626.085542129476
rs6802450	3	185848172	626.060481200965
rs869220	20	2033626	626.010851528421
rs4936512	11	120155335	625.960626797422
rs2054533	10	117690998	625.831681548961
rs6007862	22	46511767	625.781998079947
rs9917191	2	1719082	625.781063511447
rs6481064	10	55935932	625.742362781507
rs8079985	17	64237142	625.726085455216
rs2358944	12	66117557	625.723592461394
rs956969	8	62065037	625.659673984766
rs12714093	2	82510901	625.613204624834
rs12026119	1	81759169	625.526557022374
rs7745719	6	104350551	625.477101032458
rs10049867	4	36267668	625.3397622389
rs9659092	1	50443588	625.329213290443
rs11264194	1	36195371	625.284988553881
rs7232321	18	38481340	625.169006462263
rs2833159	21	32289173	625.161908798025
rs10490534	2	154937929	625.149030510738
rs1824660	3	64283329	625.06095935208
rs7554936	1	151122488	625.05236598939
rs7179486	15	90544485	624.996201637515
rs7644569	3	1257667	624.859947745426
rs1238741	4	99983311	624.809328389125
rs6435689	2	212975063	624.80341577228
rs663763	11	111422216	624.780882085348
rs8032397	15	91816771	624.724739635988
rs6541961	2	125322834	624.690321258724
rs4716442	7	155175543	624.685970455813
rs12942722	17	54106536	624.645957886285
rs2971015	2	101223983	624.62178865683
rs2140327	8	123570235	624.611252855644
rs4130461	15	36651837	624.595637886459
rs499095	6	23993781	624.554543679845
rs2212383	11	97874972	624.552354325122
rs10850917	12	118316833	624.524216966352
rs8066255	17	36410558	624.45253206642
rs7578059	2	149312469	624.452019342819
rs2964906	14	79476263	624.407628188857
rs9839873	3	86662154	624.340576019514
rs8037482	15	48488295	624.306579535835
rs2052832	3	134099217	624.162099135365
rs3825663	14	90429748	624.118542643434
rs4435323	18	46688226	624.050564481425
rs768128	15	63695137	623.987505260462
rs4432122	13	26112612	623.945713459594
rs8079220	17	58316732	623.927408662537
rs7108516	11	21024373	623.862731288377
rs1227009	2	230131651	623.858617280375
rs6798507	3	71547038	623.808794144084
rs685125	19	39850101	623.743324876883
rs10903929	10	3058347	623.707883413697
rs6794038	3	108019993	623.707792596205
rs335168	5	122526818	623.67721547503
rs9351330	6	93543277	623.608547845506
rs2022212	6	69531956	623.573140853616
rs11655511	17	59287268	623.498270739454
rs1445400	8	72246767	623.482307397683
rs1258204	10	50989666	623.454873865247
rs8037001	15	89565485	623.441653076768
rs252564	19	6922734	623.383242026244
rs3846985	7	71678512	623.2846068049
rs7560823	2	17879410	623.276092903894
rs11066038	12	112258303	623.269481603581
rs11129589	3	34228305	623.246385459334
[truncated: 3,001 more rows]
